# Supplementary material for: A revision of the genus Muricea Lamouroux, 1821 (Anthozoa, Octocorallia) in the eastern Pacific. Part I: Eumuricea Verrill, 1869 revisited
Source: Zookeys. 2015 Nov 18;(537):1–32. doi: 10.3897/zookeys.537.6025 (PMC4714044; doi:10.3897/zookeys.537.6025)
Supplement: XML Treatment for Muricea [file zookeys.537.6025-treatment1.xml]

<!DOCTYPE tp:taxon-treatment
  PUBLIC "-//TaxonX//DTD Taxonomic Treatment Publishing DTD v0 20100105//EN" "tax-treatment-NSO.dtd">
<tp:taxon-treatment xmlns:tp="http://www.plazi.org/taxpub"><tp:treatment-meta><kwd-group><label>Taxon classification</label><kwd><named-content content-type="kingdom">Animalia</named-content></kwd><kwd><named-content content-type="order">Alcyonacea</named-content></kwd><kwd><named-content content-type="family">Plexauridae</named-content></kwd></kwd-group><mixed-citation publication-type="journal"><person-group><name><surname>Breedy</surname><given-names>Odalisca</given-names></name><name><surname>Guzman</surname><given-names>Hector M.</given-names></name></person-group><article-title>A revision of the genus <italic><tp:taxon-name><tp:taxon-name-part taxon-name-part-type="genus">Muricea</tp:taxon-name-part></tp:taxon-name></italic> Lamouroux, 1821 (<tp:taxon-name><tp:taxon-name-part taxon-name-part-type="class">Anthozoa</tp:taxon-name-part></tp:taxon-name>, <tp:taxon-name><tp:taxon-name-part taxon-name-part-type="subclass">Octocorallia</tp:taxon-name-part></tp:taxon-name>) in the eastern Pacific. Part I: Eumuricea Verrill, 1869 revisited</article-title><source>Zookeys</source><day>18</day><month>11</month><year>2015</year><volume>2015</volume><issue>537</issue><fpage>1</fpage><lpage>32</lpage><pub-id pub-id-type="doi">10.3897/zookeys.537.6025</pub-id></mixed-citation></tp:treatment-meta><tp:nomenclature><label>Genus</label><tp:taxon-name>
                                <tp:taxon-name-part taxon-name-part-type="genus">Muricea</tp:taxon-name-part>
                            </tp:taxon-name><tp:taxon-authority>Lamouroux, 1821</tp:taxon-authority><tp:nomenclature-citation-list><tp:nomenclature-citation><tp:taxon-name><tp:taxon-name-part taxon-name-part-type="genus">Muricea</tp:taxon-name-part></tp:taxon-name><comment> Lamouroux, (pars) 1821: 36; Blainville (pars) <xref ref-type="bibr" rid="B9">1834</xref>: 509; Ehrenberg (pars) <xref ref-type="bibr" rid="B19">1834</xref>: 134; <xref ref-type="bibr" rid="B16">Dana 1846</xref>: 673; Milne Edwards and Haime 1850: 142; <xref ref-type="bibr" rid="B32">Kölliker 1865</xref>: 135; <xref ref-type="bibr" rid="B52">Verrill 1868b</xref>: 411; <xref ref-type="bibr" rid="B53">Verrill 1869a</xref>: 418–419, 450; <xref ref-type="bibr" rid="B45">Studer 1887</xref>: 58; <xref ref-type="bibr" rid="B56">Wright and Studer 1889</xref>: 93; <xref ref-type="bibr" rid="B21">Gorzawsky 1908</xref>: 8; <xref ref-type="bibr" rid="B41">Nutting 1910</xref>: 9; <xref ref-type="bibr" rid="B33">Kükenthal 1919</xref>: 835; <xref ref-type="bibr" rid="B34">1924</xref>: 141; <xref ref-type="bibr" rid="B44">Riess 1929</xref>: 383–384; <xref ref-type="bibr" rid="B1">Aurivillius 1931</xref>: 102–104; <xref ref-type="bibr" rid="B17">Deichmann 1936</xref>: <!--PageBreak-->99; <xref ref-type="bibr" rid="B3">Bayer 1956</xref>: F210; <xref ref-type="bibr" rid="B4">1959</xref>: 12; <xref ref-type="bibr" rid="B5">1961</xref>: 179–180; <xref ref-type="bibr" rid="B6">1981</xref>: 930 (in key); <xref ref-type="bibr" rid="B7">1994</xref>: 23–24; Tixier-Durivault 1969–<xref ref-type="bibr" rid="B48">1970</xref>: 154; <xref ref-type="bibr" rid="B28">Harden 1979</xref>: 140; <xref ref-type="bibr" rid="B27">Hardee and Wicksten 1996</xref>: 127–128; <xref ref-type="bibr" rid="B37">Marques and Castro 1995</xref>: 162; <xref ref-type="bibr" rid="B15">Castro et al. 2010</xref>: 779.</comment></tp:nomenclature-citation><tp:nomenclature-citation><tp:taxon-name><tp:taxon-name-part taxon-name-part-type="genus">Eumuricea</tp:taxon-name-part></tp:taxon-name><comment> (pars) <xref ref-type="bibr" rid="B53">Verrill 1869a</xref>: 449; <xref ref-type="bibr" rid="B44">Riess 1929</xref>: 397; <xref ref-type="bibr" rid="B45">Studer 1887</xref>: 58; <xref ref-type="bibr" rid="B56">Wright and Studer 1889</xref>: pl LVI; <xref ref-type="bibr" rid="B40">Nutting 1909</xref>: 718; <xref ref-type="bibr" rid="B47">Thomson and Simpson 1909</xref>: 258; <xref ref-type="bibr" rid="B46">Thomson 1927</xref>: 48–49; <xref ref-type="bibr" rid="B33">Kükenthal 1919</xref>: 836; <xref ref-type="bibr" rid="B34">1924</xref>: 149–150; Riess 1919: 397–398; <xref ref-type="bibr" rid="B1">Aurivillius 1931</xref>: 50 (emended); <xref ref-type="bibr" rid="B17">Deichmann 1936</xref>: 104.</comment></tp:nomenclature-citation><tp:nomenclature-citation><tp:taxon-name><tp:taxon-name-part taxon-name-part-type="genus">Eumuricea</tp:taxon-name-part> (<tp:taxon-name-part taxon-name-part-type="subgenus">Muricea</tp:taxon-name-part>)</tp:taxon-name><comment><xref ref-type="bibr" rid="B6">Bayer 1981</xref>: 930 (in key).</comment></tp:nomenclature-citation></tp:nomenclature-citation-list></tp:nomenclature><tp:treatment-sec sec-type="Type species"><title>Type species.</title><p><italic><tp:taxon-name><tp:taxon-name-part taxon-name-part-type="genus">Muricea</tp:taxon-name-part> <tp:taxon-name-part taxon-name-part-type="species">spicifera</tp:taxon-name-part></tp:taxon-name></italic> Lamouroux, 1821, by subsequent designation: Milne Edwards and Haime 1850. [<italic><tp:taxon-name><tp:taxon-name-part taxon-name-part-type="genus">Muricea</tp:taxon-name-part> <tp:taxon-name-part taxon-name-part-type="species">spicifera</tp:taxon-name-part></tp:taxon-name></italic> was later synonymised with <italic><tp:taxon-name><tp:taxon-name-part taxon-name-part-type="genus">Muricea</tp:taxon-name-part> <tp:taxon-name-part taxon-name-part-type="species">muricata</tp:taxon-name-part></tp:taxon-name></italic> (Pallas, 1766) <italic>apud</italic> <xref ref-type="bibr" rid="B5">Bayer 1961</xref>: 179–180]</p><p><bold>Diagnosis</bold> (based on <xref ref-type="bibr" rid="B5">Bayer 1961</xref>, <xref ref-type="bibr" rid="B7">1994</xref>; <xref ref-type="bibr" rid="B37">Marques and Castro 1995</xref>; <xref ref-type="bibr" rid="B15">Castro et al. 2010</xref>).</p><p>Colonies planar or multiplanar, bushy, arborescent, laterally branched, pinnately branched, dichotomous or with long flexible branches without occasional branch anastomosis. Branches and branchlets upward bending almost parallel, and with about the same thickness all along, frequently with slightly enlarged tips. Coenenchyme moderately to very thick (compared to other plexaurids) with a circle of longitudinal canals surrounding the axis and dividing the coenenchyme into a thin inner layer or axial sheath, and a thicker outer layer. Polyps fully retractile within prominent calyces longitudinally and closely placed and at all sides of the branches. Calyces prominent, shelf-like or tubular, with prickly projecting spindles, longitudinally arranged, imbricate or not. Anthocodial sclerites mainly small spindles, in weakly differentiated transverse collaret and points below the tentacles, or just with some sclerites scattered along the neck zone of the polyp. Sclerites of the outer coenenchyme mostly long, unilateral spinous spindles, often massive, sculptured on inner surface by crowded complex tubercles and on outer surface by simple spines or prickles, and in some species with a few more or less prominent coarse, prickly projections. Axial sheath composed of capstans, spindles, or oval forms. Sclerite colours white, various hues of yellow, amber, orange, purple and red. Anthocodials with lower colour hues.</p></tp:treatment-sec><tp:treatment-sec sec-type="Distribution"><title>Distribution.</title><p>From Cape Hatteras, North Carolina to Brazil, including Bahamas, Greater and Lesser Antilles, and Caribbean islands (<xref ref-type="bibr" rid="B5">Bayer 1961</xref>); in the eastern Pacific from southern California to Peru. The genus occurs at depths down to 200 m, but normally found less than 100 m. <italic><tp:taxon-name><tp:taxon-name-part taxon-name-part-type="genus">Muricea</tp:taxon-name-part> <tp:taxon-name-part taxon-name-part-type="species">midas</tp:taxon-name-part></tp:taxon-name></italic> Bayer, 1959 is the deepest record for the genus in the western Atlantic, 146 m (<xref ref-type="bibr" rid="B4">Bayer 1959</xref>); and <italic><tp:taxon-name><tp:taxon-name-part taxon-name-part-type="genus">Muricea</tp:taxon-name-part> <tp:taxon-name-part taxon-name-part-type="species">galapagensis</tp:taxon-name-part></tp:taxon-name></italic> Deichmann, 1941 in the eastern Pacific, 91 m.</p></tp:treatment-sec><tp:treatment-sec sec-type="Remarks"><title>Remarks.</title><p>Colony shape and branching patterns are variable among <italic><tp:taxon-name><tp:taxon-name-part taxon-name-part-type="genus">Muricea</tp:taxon-name-part></tp:taxon-name></italic> species. The shape of calyces shelf-like or tubular, and related features as being imbricate or sparse show many intermediate forms. In the tubular-calyces species group the apical branches show a closer arrangement of calyces and smaller projecting angles in respect to the branch than at the lower branches. Therefore, the strongest character that separates <italic><tp:taxon-name><tp:taxon-name-part taxon-name-part-type="genus">Muricea</tp:taxon-name-part></tp:taxon-name></italic> from other genera is the type of sclerites.</p><!--PageBreak--></tp:treatment-sec><ref-list><ref id="B9"><mixed-citation xmlns:xlink="http://www.w3.org/1999/xlink" xlink:type="simple"><person-group><name name-style="western"><surname>Blainville</surname><given-names>HMD de</given-names></name></person-group> (<year>1834</year>) <source>Manuel d’Actinologie ou de Zoophytologie</source>. <publisher-name>FG Levrault</publisher-name>, <publisher-loc>Paris</publisher-loc>, <size units="page">i-viii + 1–644, 633–694 pp</size>. </mixed-citation></ref><ref id="B19"><mixed-citation xmlns:xlink="http://www.w3.org/1999/xlink" xlink:type="simple"><person-group><name name-style="western"><surname>Ehrenberg</surname><given-names>CG</given-names></name></person-group> (<year>1834</year>) <article-title>Beitrage zur physiologischen Kenntniss der Corallenthiere im allgemeinen, und besonders des rothen Meeres, nebst einem Versuche zur physiologischen Systematik derselben.</article-title> <source>Abhandlungen der Königlichen preussischen Akademie der Wissenschaften zu Berlin</source>. Aus dem Jahre 1832, Erster Theil, <fpage>1</fpage>–<lpage>380</lpage>. </mixed-citation></ref><ref id="B16"><mixed-citation xmlns:xlink="http://www.w3.org/1999/xlink" xlink:type="simple"><person-group><name name-style="western"><surname>Dana</surname><given-names>JD</given-names></name></person-group> (<year>1846</year>) <chapter-title>Zoophytes.</chapter-title> <source>United States Exploring Expedition during the years 1838, 1839, 1840, 1841, 1842, under the command of Charles Wilkes, U.S.N.</source> <volume>Vol. 7</volume>. <publisher-name>Lea and Blanchard</publisher-name>, <publisher-loc>Philadelphia</publisher-loc>, <size units="page">i-vi + 740 pp</size>. </mixed-citation></ref><ref id="B32"><mixed-citation xmlns:xlink="http://www.w3.org/1999/xlink" xlink:type="simple"><person-group><name name-style="western"><surname>Kölliker</surname><given-names>RA von</given-names></name></person-group> (<year>1865</year>) <chapter-title>Icones histiologicae oder Atlas der vergleichenden Gewebelehre. Zweite Abtheilung. Der feinere Bau der hoheren Thiere. Erstes Heft.</chapter-title> <source>Die Bindesubstanz der Coelenteraten</source>. <publisher-name>Verlag von Wilhelm Engelmann</publisher-name>, <publisher-loc>Leipzig</publisher-loc>, <size units="page">[i-iv] + 87–181 pp</size>. </mixed-citation></ref><ref id="B52"><mixed-citation xmlns:xlink="http://www.w3.org/1999/xlink" xlink:type="simple"><person-group><name name-style="western"><surname>Verrill</surname><given-names>AE</given-names></name></person-group> (<year>1868b</year>) <article-title>Critical remarks on halcyonoid polyps in the museum of Yale College, with descriptions of new genera.</article-title> <source>American Journal of Science and Arts</source> <volume>45</volume>: <fpage>411</fpage>–<lpage>415</lpage>. </mixed-citation></ref><ref id="B53"><mixed-citation xmlns:xlink="http://www.w3.org/1999/xlink" xlink:type="simple"><person-group><name name-style="western"><surname>Verrill</surname><given-names>AE</given-names></name></person-group> (<year>1869a</year>) <article-title>Notes on Radiata in the Museum of Yale College, Number 6: Review of the corals and polyps of the West Coast of America.</article-title> <source>Transactions of the Connecticut Academy of Arts and Sciences</source> (<edition>Second Edition</edition>) <volume>1</volume>: <fpage>418</fpage>–<lpage>518</lpage>. </mixed-citation></ref><ref id="B45"><mixed-citation xmlns:xlink="http://www.w3.org/1999/xlink" xlink:type="simple"><person-group><name name-style="western"><surname>Studer</surname><given-names>T</given-names></name></person-group> (<year>1887</year>) <article-title>Versuch eines Systemes der Alcyonaria.</article-title> <source>Archiv für Naturgeschichte</source> <volume>53</volume>(<issue>1</issue>): <fpage>1</fpage>–<lpage>74</lpage>. </mixed-citation></ref><ref id="B56"><mixed-citation xmlns:xlink="http://www.w3.org/1999/xlink" xlink:type="simple"><person-group><name name-style="western"><surname>Wright</surname><given-names>EP</given-names></name><name name-style="western"><surname>Studer</surname><given-names>T</given-names></name></person-group> (<year>1889</year>) <article-title>Report of the Alcyonaria collected by H.M.S. “Challenger” during the years 1873–1876.</article-title> <source>Challenger Reports: Zoology</source> <volume>31</volume>(<issue>64</issue>): <fpage>1</fpage>–<lpage>314</lpage>.</mixed-citation></ref><ref id="B21"><mixed-citation xmlns:xlink="http://www.w3.org/1999/xlink" xlink:type="simple"><person-group><name name-style="western"><surname>Gorzawsky</surname><given-names>H</given-names></name></person-group> (<year>1908</year>) <article-title>Die Gorgonaceenfamilien der Primnoiden und Muriceiden.</article-title> <source>Inaugural-Dissertation zur Erlangung der philosophischen Doktorwurde der hohen philosophischen Fakultat der Kongelige Universität Breslau</source>, <publisher-name>Buchdruckerei H. Fleischmann</publisher-name>, <publisher-loc>Breslau</publisher-loc>. </mixed-citation></ref><ref id="B41"><mixed-citation xmlns:xlink="http://www.w3.org/1999/xlink" xlink:type="simple"><person-group><name name-style="western"><surname>Nutting</surname><given-names>CC</given-names></name></person-group> (<year>1910</year>) <source>The <tp:taxon-name><tp:taxon-name-part taxon-name-part-type="order">Gorgonacea</tp:taxon-name-part></tp:taxon-name> of the Siboga Expedition. III.</source> <source>The <tp:taxon-name><tp:taxon-name-part taxon-name-part-type="family">Muriceidae</tp:taxon-name-part></tp:taxon-name> Siboga Expedition Monograph</source>, <volume>13b</volume>, <size units="page">108 pp</size>. </mixed-citation></ref><ref id="B33"><mixed-citation xmlns:xlink="http://www.w3.org/1999/xlink" xlink:type="simple"><person-group><name name-style="western"><surname>Kükenthal</surname><given-names>W</given-names></name></person-group> (<year>1919</year>) <article-title><tp:taxon-name><tp:taxon-name-part taxon-name-part-type="suborder">Gorgonaria</tp:taxon-name-part></tp:taxon-name>.</article-title> <source>Wissenschaftliche Ergebnisse der deutsche Tiefsee-Expeditionen “<italic><tp:taxon-name><tp:taxon-name-part taxon-name-part-type="genus">Valdivia</tp:taxon-name-part></tp:taxon-name></italic>” 1898–99</source> <volume>13</volume>(<issue>2</issue>): <fpage>1</fpage>–<lpage>946</lpage>. </mixed-citation></ref><ref id="B34"><mixed-citation xmlns:xlink="http://www.w3.org/1999/xlink" xlink:type="simple"><person-group><name name-style="western"><surname>Kükenthal</surname><given-names>W</given-names></name></person-group> (<year>1924</year>) <source><tp:taxon-name><tp:taxon-name-part taxon-name-part-type="suborder">Gorgonaria</tp:taxon-name-part></tp:taxon-name>. Das Tierreich</source>, <volume>Vol. 47</volume>. <publisher-name>Walter de Gruyter and Company</publisher-name>, <publisher-loc>Berlin, und Leipzig</publisher-loc>, <size units="page">478 pp</size>. </mixed-citation></ref><ref id="B44"><mixed-citation xmlns:xlink="http://www.w3.org/1999/xlink" xlink:type="simple"><person-group><name name-style="western"><surname>Riess</surname><given-names>M</given-names></name></person-group> (<year>1929</year>) <article-title>Die Gorgonarien Westindiens. Kapitel 8. Die Familie <tp:taxon-name><tp:taxon-name-part taxon-name-part-type="family">Muriceidae</tp:taxon-name-part></tp:taxon-name>.</article-title> <source>Zoologische Jahrbuecher Systematik Supplement</source> <volume>16</volume>(<issue>2</issue>): <fpage>377</fpage>–<lpage>420</lpage>. </mixed-citation></ref><ref id="B1"><mixed-citation xmlns:xlink="http://www.w3.org/1999/xlink" xlink:type="simple"><person-group><name name-style="western"><surname>Aurivillius</surname><given-names>M</given-names></name></person-group> (<year>1931</year>) <article-title>The gorgonians from Dr. Sixten Bock’s expedition to Japan and the Bonin Islands, 1914.</article-title> <source>Kungliga Svenska Vetenskapsakademiens Handlingar</source> (<series>ser. 3</series>) <volume>9</volume>: <fpage>1</fpage>–<lpage>337</lpage>. </mixed-citation></ref><ref id="B17"><mixed-citation xmlns:xlink="http://www.w3.org/1999/xlink" xlink:type="simple"><person-group><name name-style="western"><surname>Deichmann</surname><given-names>E</given-names></name></person-group> (<year>1936</year>) <source>XLIX. The Alcyonaria of the western part of the Atlantic Ocean. Memoirs of the Museum of Comparative Zoology at Harvard College, Vol. LIII.</source> <publisher-name>Cambridge</publisher-name>, <publisher-loc>Massachsetts</publisher-loc>, <size units="page">317 pp</size>. </mixed-citation></ref><ref id="B3"><mixed-citation xmlns:xlink="http://www.w3.org/1999/xlink" xlink:type="simple"><person-group><name name-style="western"><surname>Bayer</surname><given-names>FM</given-names></name></person-group> (<year>1956</year>) <article-title><tp:taxon-name><tp:taxon-name-part taxon-name-part-type="subclass">Octocorallia</tp:taxon-name-part></tp:taxon-name>, Part F. <tp:taxon-name><tp:taxon-name-part taxon-name-part-type="phylum">Coelenterata</tp:taxon-name-part></tp:taxon-name>.</article-title> In: <person-group><name name-style="western"><surname>Moore</surname><given-names>RC</given-names></name></person-group> (<role>Ed.</role>) <source>Treatise on Invertebrate Paleontology</source>. <publisher-name>Geological Society of America and University of Kansas Press</publisher-name>, <publisher-loc>Lawrence-Kansas</publisher-loc>, <fpage>F166</fpage>–<lpage>F231</lpage>. </mixed-citation></ref><ref id="B4"><mixed-citation xmlns:xlink="http://www.w3.org/1999/xlink" xlink:type="simple"><person-group><name name-style="western"><surname>Bayer</surname><given-names>FM</given-names></name></person-group> (<year>1959</year>) <article-title>Octocorals from Surinam and the adjacent coasts of South America.</article-title> <source>Studies on the Fauna of Suriname and other Guyanas</source> <volume>6</volume>: <fpage>1</fpage>–<lpage>43</lpage>. </mixed-citation></ref><ref id="B5"><mixed-citation xmlns:xlink="http://www.w3.org/1999/xlink" xlink:type="simple"><person-group><name name-style="western"><surname>Bayer</surname><given-names>FM</given-names></name></person-group> (<year>1961</year>) <article-title>The shallow-water <tp:taxon-name><tp:taxon-name-part taxon-name-part-type="subclass">Octocorallia</tp:taxon-name-part></tp:taxon-name> of the West Indian Region: (A manual for marine biologists).</article-title> In: <person-group><name name-style="western"><surname>Hummelinck</surname><given-names>W</given-names></name></person-group> (<role>Ed.</role>) <source>Studies on the Fauna of Curacao and other Caribbean Islands</source> <volume>12</volume>(<issue>55</issue>): <fpage>1</fpage>–<lpage>373</lpage>. </mixed-citation></ref><ref id="B6"><mixed-citation xmlns:xlink="http://www.w3.org/1999/xlink" xlink:type="simple"><person-group><name name-style="western"><surname>Bayer</surname><given-names>FM</given-names></name></person-group> (<year>1981</year>) <article-title>Key to the genera of <tp:taxon-name><tp:taxon-name-part taxon-name-part-type="subclass">Octocorallia</tp:taxon-name-part></tp:taxon-name> exclusive of <tp:taxon-name><tp:taxon-name-part taxon-name-part-type="order">Pennatulacea</tp:taxon-name-part></tp:taxon-name> (<tp:taxon-name><tp:taxon-name-part taxon-name-part-type="phylum">Coelenterata</tp:taxon-name-part></tp:taxon-name>: <tp:taxon-name><tp:taxon-name-part taxon-name-part-type="class">Anthozoa</tp:taxon-name-part></tp:taxon-name>) with diagnoses of new taxa.</article-title> <source>Proceedings of the Biological Society of Washington</source> <volume>94</volume>(<issue>3</issue>): <fpage>902</fpage>–<lpage>947</lpage>. </mixed-citation></ref><ref id="B7"><mixed-citation xmlns:xlink="http://www.w3.org/1999/xlink" xlink:type="simple"><person-group><name name-style="western"><surname>Bayer</surname><given-names>FM</given-names></name></person-group> (<year>1994</year>) <article-title>A new species of the gorgonacean genus <italic><tp:taxon-name><tp:taxon-name-part taxon-name-part-type="genus">Muricea</tp:taxon-name-part></tp:taxon-name></italic> (<tp:taxon-name><tp:taxon-name-part taxon-name-part-type="phylum">Coelenterata</tp:taxon-name-part></tp:taxon-name>: <tp:taxon-name><tp:taxon-name-part taxon-name-part-type="subclass">Octocorallia</tp:taxon-name-part></tp:taxon-name>) from the Caribbean Sea.</article-title> <source>Precious Corals &amp; Octocoral Research</source> <volume>3</volume>: <fpage>23</fpage>–<lpage>27</lpage>. </mixed-citation></ref><ref id="B48"><mixed-citation xmlns:xlink="http://www.w3.org/1999/xlink" xlink:type="simple"><person-group><name name-style="western"><surname>Tixier-Durivault</surname><given-names>A</given-names></name></person-group> (<year>1970</year>) <article-title><tp:taxon-name><tp:taxon-name-part taxon-name-part-type="subclass">Octocorallia</tp:taxon-name-part></tp:taxon-name>ires. Campagne de la “<italic>Calypso</italic>' au large des côtes atlantiques de l'Amérique du Sud (1961–1962).</article-title> <source>Annales de l’Institut Oceanographique</source> <volume>47</volume>: <fpage>145</fpage>–<lpage>169</lpage>. </mixed-citation></ref><ref id="B28"><mixed-citation xmlns:xlink="http://www.w3.org/1999/xlink" xlink:type="simple"><person-group><name name-style="western"><surname>Harden</surname><given-names>DG</given-names></name></person-group> (<year>1979</year>) <source>Intuitive and Numerical Classification of East Pacific <tp:taxon-name><tp:taxon-name-part taxon-name-part-type="order">Gorgonacea</tp:taxon-name-part></tp:taxon-name> (<tp:taxon-name><tp:taxon-name-part taxon-name-part-type="subclass">Octocorallia</tp:taxon-name-part></tp:taxon-name>)</source>. <comment>PhD thesis</comment>, <publisher-name>Illinois State University</publisher-name>, <publisher-loc>Illinois, USA</publisher-loc>. </mixed-citation></ref><ref id="B27"><mixed-citation xmlns:xlink="http://www.w3.org/1999/xlink" xlink:type="simple"><person-group><name name-style="western"><surname>Hardee</surname><given-names>M</given-names></name><name name-style="western"><surname>Wicksten</surname><given-names>MK</given-names></name></person-group> (<year>1996</year>) <article-title>Redescription and taxonomic comparison of three eastern Pacific species of <italic><tp:taxon-name><tp:taxon-name-part taxon-name-part-type="genus">Muricea</tp:taxon-name-part></tp:taxon-name></italic> (<tp:taxon-name><tp:taxon-name-part taxon-name-part-type="phylum">Cnidaria</tp:taxon-name-part></tp:taxon-name>: <tp:taxon-name><tp:taxon-name-part taxon-name-part-type="class">Anthozoa</tp:taxon-name-part></tp:taxon-name>).</article-title> <source>Bulletin of the Southern California Academy of Sciences</source> <volume>95</volume>(<issue>3</issue>): <fpage>127</fpage>–<lpage>140</lpage>. </mixed-citation></ref><ref id="B37"><mixed-citation xmlns:xlink="http://www.w3.org/1999/xlink" xlink:type="simple"><person-group><name name-style="western"><surname>Marques</surname><given-names>ACSJ</given-names></name><name name-style="western"><surname>Castro</surname><given-names>CB</given-names></name></person-group> (<year>1995</year>) <article-title><italic><tp:taxon-name><tp:taxon-name-part taxon-name-part-type="genus">Muricea</tp:taxon-name-part></tp:taxon-name></italic> (<tp:taxon-name><tp:taxon-name-part taxon-name-part-type="phylum">Cnidaria</tp:taxon-name-part></tp:taxon-name>, <tp:taxon-name><tp:taxon-name-part taxon-name-part-type="subclass">Octocorallia</tp:taxon-name-part></tp:taxon-name>) from Brazil, with description of a new species.</article-title> <source>Bulletin of Marine Science</source> <volume>567</volume>(<issue>1</issue>): <fpage>161</fpage>–<lpage>172</lpage>. </mixed-citation></ref><ref id="B15"><mixed-citation xmlns:xlink="http://www.w3.org/1999/xlink" xlink:type="simple"><person-group><name name-style="western"><surname>Castro</surname><given-names>CB</given-names></name><name name-style="western"><surname>Medeiros</surname><given-names>MS</given-names></name><name name-style="western"><surname>Loyola</surname><given-names>LL</given-names></name></person-group> (<year>2010</year>) <article-title><tp:taxon-name><tp:taxon-name-part taxon-name-part-type="subclass">Octocorallia</tp:taxon-name-part></tp:taxon-name> (<tp:taxon-name><tp:taxon-name-part taxon-name-part-type="phylum">Cnidaria</tp:taxon-name-part></tp:taxon-name>: <tp:taxon-name><tp:taxon-name-part taxon-name-part-type="class">Anthozoa</tp:taxon-name-part></tp:taxon-name>) from Brazilian reefs.</article-title> <source>Journal of Natural History</source> <volume>44</volume>: <fpage>763</fpage>–<lpage>827</lpage>. doi: <ext-link xlink:type="simple" ext-link-type="doi" xlink:href="10.1080/00222930903441160">10.1080/00222930903441160</ext-link> </mixed-citation></ref><ref id="B40"><mixed-citation xmlns:xlink="http://www.w3.org/1999/xlink" xlink:type="simple"><person-group><name name-style="western"><surname>Nutting</surname><given-names>CC</given-names></name></person-group> (<year>1909</year>) <article-title>Alcyonaria of the California coast.</article-title> <source>Proceedings of the United States National Museum</source> <volume>35</volume>: <fpage>681</fpage>–<lpage>727</lpage>. doi: <ext-link xlink:type="simple" ext-link-type="doi" xlink:href="10.5479/si.00963801.35-1658.681">10.5479/si.00963801.35-1658.681</ext-link> </mixed-citation></ref><ref id="B47"><mixed-citation xmlns:xlink="http://www.w3.org/1999/xlink" xlink:type="simple"><person-group><name name-style="western"><surname>Thomson</surname><given-names>JA</given-names></name><name name-style="western"><surname>Simpson</surname><given-names>JJ</given-names></name></person-group> (<year>1909</year>) <source>An account of the alcyonarians collected by the Royal Indian Marine Survey Ship Investigator in the Indian Ocean. II. The alcyonarians of the littoral area.</source> <publisher-name>Trustees of the Indian Museum</publisher-name>, <publisher-loc>Calcutta</publisher-loc>, <size units="page">319 pp</size>. </mixed-citation></ref><ref id="B46"><mixed-citation xmlns:xlink="http://www.w3.org/1999/xlink" xlink:type="simple"><person-group><name name-style="western"><surname>Thomson</surname><given-names>JA</given-names></name></person-group> (<year>1927</year>) <source>Alcyonaires prov. des Campagnes Scientifique de Prince Albert I de Monaco</source> <volume>73</volume>: <fpage>1</fpage>–<lpage>77</lpage>. </mixed-citation></ref></ref-list></tp:taxon-treatment>
