# Supplementary material for: A revision of the genus Muricea Lamouroux, 1821 (Anthozoa, Octocorallia) in the eastern Pacific. Part I: Eumuricea Verrill, 1869 revisited
Source: Zookeys. 2015 Nov 18;(537):1–32. doi: 10.3897/zookeys.537.6025 (PMC4714044; doi:10.3897/zookeys.537.6025)
Supplement: XML Treatment for Muricea acervata [file zookeys.537.6025-treatment2.xml]

<!DOCTYPE tp:taxon-treatment
  PUBLIC "-//TaxonX//DTD Taxonomic Treatment Publishing DTD v0 20100105//EN" "tax-treatment-NSO.dtd">
<tp:taxon-treatment xmlns:tp="http://www.plazi.org/taxpub"><tp:treatment-meta><kwd-group><label>Taxon classification</label><kwd><named-content content-type="kingdom">Animalia</named-content></kwd><kwd><named-content content-type="order">Alcyonacea</named-content></kwd><kwd><named-content content-type="family">Plexauridae</named-content></kwd></kwd-group><mixed-citation publication-type="journal"><person-group><name><surname>Breedy</surname><given-names>Odalisca</given-names></name><name><surname>Guzman</surname><given-names>Hector M.</given-names></name></person-group><article-title>A revision of the genus <italic><tp:taxon-name><tp:taxon-name-part taxon-name-part-type="genus">Muricea</tp:taxon-name-part></tp:taxon-name></italic> Lamouroux, 1821 (<tp:taxon-name><tp:taxon-name-part taxon-name-part-type="class">Anthozoa</tp:taxon-name-part></tp:taxon-name>, <tp:taxon-name><tp:taxon-name-part taxon-name-part-type="subclass">Octocorallia</tp:taxon-name-part></tp:taxon-name>) in the eastern Pacific. Part I: Eumuricea Verrill, 1869 revisited</article-title><source>Zookeys</source><day>18</day><month>11</month><year>2015</year><volume>2015</volume><issue>537</issue><fpage>1</fpage><lpage>32</lpage><pub-id pub-id-type="doi">10.3897/zookeys.537.6025</pub-id></mixed-citation></tp:treatment-meta><tp:nomenclature><tp:taxon-name>
                                <tp:taxon-name-part taxon-name-part-type="genus">Muricea</tp:taxon-name-part>
                                <tp:taxon-name-part taxon-name-part-type="species">acervata</tp:taxon-name-part>
                            </tp:taxon-name><tp:taxon-authority>Verrill, 1866</tp:taxon-authority><xref ref-type="fig" rid="F1">Figures 1</xref><xref ref-type="fig" rid="F2">, 2</xref><tp:nomenclature-citation-list><tp:nomenclature-citation><tp:taxon-name><tp:taxon-name-part taxon-name-part-type="genus">Muricea</tp:taxon-name-part> <tp:taxon-name-part taxon-name-part-type="species">acervata</tp:taxon-name-part></tp:taxon-name><comment> Verrill, 1866: 327–328; Rossi 1955; <xref ref-type="bibr" rid="B28">Harden 1979</xref>: 142.</comment></tp:nomenclature-citation><tp:nomenclature-citation><tp:taxon-name><tp:taxon-name-part taxon-name-part-type="genus">Muricea</tp:taxon-name-part> (<tp:taxon-name-part taxon-name-part-type="subgenus">Eumuricea</tp:taxon-name-part>) <tp:taxon-name-part taxon-name-part-type="species">acervata</tp:taxon-name-part></tp:taxon-name><comment> Verrill, 1869a: 419–421.</comment></tp:nomenclature-citation><tp:nomenclature-citation><tp:taxon-name><tp:taxon-name-part taxon-name-part-type="genus">Eumuricea</tp:taxon-name-part> <tp:taxon-name-part taxon-name-part-type="species">acervata</tp:taxon-name-part></tp:taxon-name><comment> Kükenthal, 1924: 143.</comment></tp:nomenclature-citation></tp:nomenclature-citation-list></tp:nomenclature><tp:treatment-sec sec-type="material"><title>Material.</title><p>Holotype: <named-content xmlns:xlink="http://www.w3.org/1999/xlink" content-type="dwc:institutional_code" xlink:type="simple">YPM</named-content> 1791 (figured specimen), dry, Bay of Panamá, Panamá, F.H. Bradley, 1866, no more data. Schizotype: <named-content xmlns:xlink="http://www.w3.org/1999/xlink" content-type="dwc:institutional_code" xlink:type="simple">USNM</named-content> 1130758 (donated by <named-content xmlns:xlink="http://www.w3.org/1999/xlink" content-type="dwc:institutional_code" xlink:type="simple">YPM</named-content>).</p></tp:treatment-sec><tp:treatment-sec sec-type="Description"><title>Description.</title><p>The holotype is a 20 cm tall and 12 cm wide colony, the branching is lateral, almost in one plane (Fig. <xref ref-type="fig" rid="F1">1A</xref>) candelabrum-like. All branches are thick and rigid with almost the same diameter, 7–8 mm, from base to top. Two main branches, subdivide from a 2 cm long stem in secondary branches that remain unbranched up to the top of the colony, or subdivide up to 3 times producing branchlets of almost the same diameter. The branches are up to 20 mm apart, branch at angles of 45°–90°, and curve upwards, with blunt tips. Undivided terminal ends are up to 7 mm in diameter and 70 mm long (Fig. <xref ref-type="fig" rid="F1">1A–B</xref>). A vestige of the holdfast remains at the base of the stem. Axes are amber at the tips and darker at the base. Calyces are uniformly crowding the branches, close together, about 21 calyces/cm. They are up to 2.50 mm long and about the same in width, 1.8–2.0 mm. The rounded, small calyx apertures contain remains of anthocodial sclerites. The anthocodia are retracted and the eight projections of the calyces close over them. They are separated by slightly sunken grooves, which show an octoradiate star-like arrangement, that Verrill remarked as typical of this species (<xref ref-type="bibr" rid="B53">Verrill 1869a</xref>) (Fig. <xref ref-type="fig" rid="F1">1B</xref>). However, it is the normal condition of polyps in this genus, when retracted. The coenenchyme is thick compared with the other three species. The outer coenenchyme is composed basically by the same type of sclerites found in the calyx. They are spindles of several shapes, mostly unilateral spinous, curved, straight, with blunt or acute ends, or one acute end and the other bifurcate. They are 0.50–1.82 mm long and 0.15–0.28 mm wide (Fig. <xref ref-type="fig" rid="F2">2A</xref>), <xref ref-type="bibr" rid="B53">Verrill (1869a)</xref> reported spindles up to 2 mm long. They are of a light brownish to dark orange colour, some with the outer surface darker than the inner (Fig. <xref ref-type="fig" rid="F1">1C</xref>). The axial sheath is composed of pale yellow to colourless (Fig. <xref ref-type="fig" rid="F1">1C</xref>), warty elongated spindles 0.15–0.30 mm long and 0.060–0.085 mm wide (Fig. <xref ref-type="fig" rid="F2">2B</xref>), and irregular radiates, up to 0.24 mm long and 0.10 mm wide (Fig. <xref ref-type="fig" rid="F2">2C</xref>). Anthocodial sclerites are pale yellow, irregular warty rods with a spinulose end 0.25–0.30 mm long and 0.037–0.060 mm wide, and small torch-like clubs with a warty handle, measuring up to 0.28 mm long and 0.10 mm wide (Fig. <xref ref-type="fig" rid="F2">2D</xref>). The colour of the colony is brown.</p><fig id="F1" position="float" orientation="portrait"><label>Figure 1.</label><caption><p><italic><tp:taxon-name><tp:taxon-name-part taxon-name-part-type="genus">Muricea</tp:taxon-name-part> <tp:taxon-name-part taxon-name-part-type="species">acervata</tp:taxon-name-part></tp:taxon-name></italic> Verrill, 1866 <named-content xmlns:xlink="http://www.w3.org/1999/xlink" content-type="dwc:institutional_code" xlink:type="simple">YPM</named-content> 1791. <bold>A</bold> Colony <bold>B</bold> Detail of branches <bold>C</bold> Sclerites, light micrograph.</p></caption><graphic xmlns:xlink="http://www.w3.org/1999/xlink" xlink:href="zookeys-537-001-g001.jpg" position="float" orientation="portrait" xlink:type="simple" id="oo_65410.jpg"/></fig><fig id="F2" position="float" orientation="portrait"><label>Figure 2.</label><caption><p><italic><tp:taxon-name><tp:taxon-name-part taxon-name-part-type="genus">Muricea</tp:taxon-name-part> <tp:taxon-name-part taxon-name-part-type="species">acervata</tp:taxon-name-part></tp:taxon-name></italic> Verrill, 1866 <named-content xmlns:xlink="http://www.w3.org/1999/xlink" content-type="dwc:institutional_code" xlink:type="simple">YPM</named-content> 1791. <bold>A</bold> Calycular and coenenchymal spindles <bold>B, C</bold> Axial sheath spindles and radiates <bold>D</bold> Anthocodial sclerites.</p></caption><graphic xmlns:xlink="http://www.w3.org/1999/xlink" xlink:href="zookeys-537-001-g002.jpg" position="float" orientation="portrait" xlink:type="simple" id="oo_65411.jpg"/></fig></tp:treatment-sec><tp:treatment-sec sec-type="Distribution"><title>Distribution.</title><p>Reported only from the type locality, Bay of Panamá. This species has not been found in our recent surveys along the Pacific coast of Panamá. No data available about the depth range.</p></tp:treatment-sec><tp:treatment-sec sec-type="Remarks"><title>Remarks.</title><p>This species was first mentioned by <xref ref-type="bibr" rid="B50">Verrill (1866)</xref> as <italic><tp:taxon-name><tp:taxon-name-part taxon-name-part-type="genus">Muricea</tp:taxon-name-part> <tp:taxon-name-part taxon-name-part-type="species">acervata</tp:taxon-name-part></tp:taxon-name></italic> in 1869. It was transferred to the genus <italic><tp:taxon-name><tp:taxon-name-part taxon-name-part-type="genus">Eumuricea</tp:taxon-name-part></tp:taxon-name></italic> and properly described from just one specimen from Panamá that represents the holotype. The species is different from the others by the thicker coenenchyme, and especially the shorter calyces with a wider apical aperture that exposes the contracted polyps, which in the other species are hidden in the tubes. The dark orange colour of the calycular and coenenchymal sclerites is not present in the other species, which are of various hues of brown instead.</p></tp:treatment-sec><ref-list><ref id="B28"><mixed-citation xmlns:xlink="http://www.w3.org/1999/xlink" xlink:type="simple"><person-group><name name-style="western"><surname>Harden</surname><given-names>DG</given-names></name></person-group> (<year>1979</year>) <source>Intuitive and Numerical Classification of East Pacific <tp:taxon-name><tp:taxon-name-part taxon-name-part-type="order">Gorgonacea</tp:taxon-name-part></tp:taxon-name> (<tp:taxon-name><tp:taxon-name-part taxon-name-part-type="subclass">Octocorallia</tp:taxon-name-part></tp:taxon-name>)</source>. <comment>PhD thesis</comment>, <publisher-name>Illinois State University</publisher-name>, <publisher-loc>Illinois, USA</publisher-loc>. </mixed-citation></ref><ref id="B53"><mixed-citation xmlns:xlink="http://www.w3.org/1999/xlink" xlink:type="simple"><person-group><name name-style="western"><surname>Verrill</surname><given-names>AE</given-names></name></person-group> (<year>1869a</year>) <article-title>Notes on Radiata in the Museum of Yale College, Number 6: Review of the corals and polyps of the West Coast of America.</article-title> <source>Transactions of the Connecticut Academy of Arts and Sciences</source> (<edition>Second Edition</edition>) <volume>1</volume>: <fpage>418</fpage>–<lpage>518</lpage>. </mixed-citation></ref><ref id="B50"><mixed-citation xmlns:xlink="http://www.w3.org/1999/xlink" xlink:type="simple"><person-group><name name-style="western"><surname>Verrill</surname><given-names>AE</given-names></name></person-group> (<year>1866</year>) <article-title>On the polyps and corals from Panama with descriptions of new species.</article-title> <source>Proceedings of the Boston Society of Natural History</source> <volume>10</volume>: <fpage>323</fpage>–<lpage>357</lpage>. </mixed-citation></ref></ref-list></tp:taxon-treatment>
