# Supplementary material for: A revision of the genus Muricea Lamouroux, 1821 (Anthozoa, Octocorallia) in the eastern Pacific. Part I: Eumuricea Verrill, 1869 revisited
Source: Zookeys. 2015 Nov 18;(537):1–32. doi: 10.3897/zookeys.537.6025 (PMC4714044; doi:10.3897/zookeys.537.6025)
Supplement: XML Treatment for Muricea hispida [file zookeys.537.6025-treatment3.xml]

<!DOCTYPE tp:taxon-treatment
  PUBLIC "-//TaxonX//DTD Taxonomic Treatment Publishing DTD v0 20100105//EN" "tax-treatment-NSO.dtd">
<tp:taxon-treatment xmlns:tp="http://www.plazi.org/taxpub"><tp:treatment-meta><kwd-group><label>Taxon classification</label><kwd><named-content content-type="kingdom">Animalia</named-content></kwd><kwd><named-content content-type="order">Alcyonacea</named-content></kwd><kwd><named-content content-type="family">Plexauridae</named-content></kwd></kwd-group><mixed-citation publication-type="journal"><person-group><name><surname>Breedy</surname><given-names>Odalisca</given-names></name><name><surname>Guzman</surname><given-names>Hector M.</given-names></name></person-group><article-title>A revision of the genus <italic><tp:taxon-name><tp:taxon-name-part taxon-name-part-type="genus">Muricea</tp:taxon-name-part></tp:taxon-name></italic> Lamouroux, 1821 (<tp:taxon-name><tp:taxon-name-part taxon-name-part-type="class">Anthozoa</tp:taxon-name-part></tp:taxon-name>, <tp:taxon-name><tp:taxon-name-part taxon-name-part-type="subclass">Octocorallia</tp:taxon-name-part></tp:taxon-name>) in the eastern Pacific. Part I: Eumuricea Verrill, 1869 revisited</article-title><source>Zookeys</source><day>18</day><month>11</month><year>2015</year><volume>2015</volume><issue>537</issue><fpage>1</fpage><lpage>32</lpage><pub-id pub-id-type="doi">10.3897/zookeys.537.6025</pub-id></mixed-citation></tp:treatment-meta><tp:nomenclature><tp:taxon-name>
                                <tp:taxon-name-part taxon-name-part-type="genus">Muricea</tp:taxon-name-part>
                                <tp:taxon-name-part taxon-name-part-type="species">hispida</tp:taxon-name-part>
                            </tp:taxon-name><tp:taxon-authority>Verrill, 1866</tp:taxon-authority><xref ref-type="fig" rid="F3">Figures 3</xref><xref ref-type="fig" rid="F4">, 4</xref><!--PageBreak--><!--PageBreak--><tp:nomenclature-citation-list><tp:nomenclature-citation><tp:taxon-name><tp:taxon-name-part taxon-name-part-type="genus">Muricea</tp:taxon-name-part> <tp:taxon-name-part taxon-name-part-type="species">hispida</tp:taxon-name-part></tp:taxon-name><comment> Verrill, 1866: 328; <xref ref-type="bibr" rid="B28">Harden 1979</xref>: 151–152.</comment></tp:nomenclature-citation><tp:nomenclature-citation><tp:taxon-name><tp:taxon-name-part taxon-name-part-type="genus">Muricea</tp:taxon-name-part> (<tp:taxon-name-part taxon-name-part-type="subgenus">Eumuricea</tp:taxon-name-part>) <tp:taxon-name-part taxon-name-part-type="species">hispida</tp:taxon-name-part></tp:taxon-name><comment> Verrill, 1869a: 422–423.</comment></tp:nomenclature-citation><tp:nomenclature-citation><tp:taxon-name><tp:taxon-name-part taxon-name-part-type="genus">Eumuricea</tp:taxon-name-part> <tp:taxon-name-part taxon-name-part-type="species">hispida</tp:taxon-name-part></tp:taxon-name><comment> Kükenthal, 1924: 151–152; <xref ref-type="bibr" rid="B44">Riess 1929</xref>: 398.</comment></tp:nomenclature-citation></tp:nomenclature-citation-list></tp:nomenclature><tp:treatment-sec sec-type="material"><title>Material.</title><p>Lectotype (here designated): <named-content xmlns:xlink="http://www.w3.org/1999/xlink" content-type="dwc:institutional_code" xlink:type="simple">YPM</named-content> 567, dry, Panamá, no depth given, F.H. Bradley, 1866. Paralectotype: <named-content xmlns:xlink="http://www.w3.org/1999/xlink" content-type="dwc:institutional_code" xlink:type="simple">YPM</named-content> 1790, figured specimen in Verrill 1868, plate VII, fig 4, data as in the lectotype.</p></tp:treatment-sec><tp:treatment-sec sec-type="material"><title>Other material.</title><p><named-content xmlns:xlink="http://www.w3.org/1999/xlink" content-type="dwc:institutional_code" xlink:type="simple">USNM</named-content> 49386 (erroneously identified as <italic><tp:taxon-name><tp:taxon-name-part taxon-name-part-type="genus">Eumuricea</tp:taxon-name-part> <tp:taxon-name-part taxon-name-part-type="species">hispida</tp:taxon-name-part></tp:taxon-name></italic>), dry, Punta Arenas, Isla San Lucas, Golfo de Nicoya, Costa Rica, M. Valerio, 15 January 1930. <named-content xmlns:xlink="http://www.w3.org/1999/xlink" content-type="dwc:institutional_code" xlink:type="simple">USNM</named-content> 34063 (erroneously identified as this species; it is a species of <italic><tp:taxon-name><tp:taxon-name-part taxon-name-part-type="genus">Muricea</tp:taxon-name-part></tp:taxon-name></italic>), dry, Panamá Bay, L.C. Cash, no more data. <named-content xmlns:xlink="http://www.w3.org/1999/xlink" content-type="dwc:institutional_code" xlink:type="simple">USNM</named-content> 1016582, (erroneously identified as <italic><tp:taxon-name><tp:taxon-name-part taxon-name-part-type="genus">Eumuricea</tp:taxon-name-part> <tp:taxon-name-part taxon-name-part-type="species">hispida</tp:taxon-name-part></tp:taxon-name></italic>), dry, Punta Paitilla, Panamá Bay, C.D. Ridder, 14 August 1976.</p></tp:treatment-sec><tp:treatment-sec sec-type="Description"><title>Description.</title><p>The lectotype is an 8.5 cm tall and 4 cm wide incomplete colony, branching is sparingly dichotomous (Fig. <xref ref-type="fig" rid="F3">3A</xref>). A short stem, 0.4 cm long, arises from a <!--PageBreak-->small remainder of the holdfast, and subdivides in two main branches deprived of coenenchyme, one of them is broken and the other subdivides in two secondary branches, 7–10 mm in diameter, that subdivide up to 4 times. All branches are almost the same diameter, with blunt, clavate tips. The branches are separated at distances of 0.6–5 cm and growing upwards at close angles of 30°–45°. Undivided terminal branches are up to 20 mm long, and 8 mm in diameter. The axes are dark brown at the base, and amber at the branchlets. The calyces are all around the branches, close together, about 14 calyces/cm. They are tubular and elongated reaching up to 3.5–4.0 mm long and up to 1.8–2.0 mm wide at the clavate tips; with projecting spines around the polyp apertures (Fig. <xref ref-type="fig" rid="F3">3B</xref>). The polyps are situated at the summit of the tubular calyces, the apertures are covered by anthocodial sclerites that represent what remained of the polyps. The coenenchyme is very thin, basically composed by the same type as the calyx sclerites. The outer coenenchyme and calycular spindles are unilateral spinous, spinulose on the outer surface and warty on the inner, 0.90–1.60 mm long and 0.14–0.20 mm wide, <!--PageBreak-->with acute ends, or one acute and the other blunt; others have stout, complex terminal spikes, 0.57–0.83 mm long and 0.10–0.14 mm wide (Fig. <xref ref-type="fig" rid="F4">4A, B</xref>). The axial sheath is composed of warty spindles with sparse warts and/or conical tubercles with acute tips; and irregular rods branched at one end, 0.13–0.56 mm long and 0.04–0.09 mm wide (Fig. <xref ref-type="fig" rid="F4">4C</xref>). The anthocodial sclerites are complex irregular branched forms, thorn scale-like with complex warts on the surface, sparse conical spines and/or with one <!--PageBreak-->spinulose end; irregular club-like spindles with warty handlers, straight or curved, and with spinulose, shaft-like heads. These sclerites are 0.26–0.70 mm long and 0.05–0.03 mm wide (Fig. <xref ref-type="fig" rid="F4">4D</xref>). All the sclerites are colourless (Fig. <xref ref-type="fig" rid="F3">3C</xref>). The colour of the colony is light brown.</p><fig id="F3" position="float" orientation="portrait"><label>Figure 3.</label><caption><p><italic><tp:taxon-name><tp:taxon-name-part taxon-name-part-type="genus">Muricea</tp:taxon-name-part> <tp:taxon-name-part taxon-name-part-type="species">hispida</tp:taxon-name-part></tp:taxon-name></italic> Verrill, 1866 <named-content xmlns:xlink="http://www.w3.org/1999/xlink" content-type="dwc:institutional_code" xlink:type="simple">YPM</named-content> 567 <bold>A</bold> Colony <bold>B</bold> Detail of branches <bold>C</bold> Sclerites, light micrograph.</p></caption><graphic xmlns:xlink="http://www.w3.org/1999/xlink" xlink:href="zookeys-537-001-g003.jpg" position="float" orientation="portrait" xlink:type="simple" id="oo_65412.jpg"/></fig><fig id="F4" position="float" orientation="portrait"><label>Figure 4.</label><caption><p><italic><tp:taxon-name><tp:taxon-name-part taxon-name-part-type="genus">Muricea</tp:taxon-name-part> <tp:taxon-name-part taxon-name-part-type="species">hispida</tp:taxon-name-part></tp:taxon-name></italic> Verrill, 1866 <named-content xmlns:xlink="http://www.w3.org/1999/xlink" content-type="dwc:institutional_code" xlink:type="simple">YPM</named-content> 567. <bold>A</bold>, <bold>B</bold> Calycular and coenenchymal spindles <bold>C</bold> Axial sheath spindles <bold>D</bold> Anthocodial sclerites.</p></caption><graphic xmlns:xlink="http://www.w3.org/1999/xlink" xlink:href="zookeys-537-001-g004.jpg" position="float" orientation="portrait" xlink:type="simple" id="oo_65413.jpg"/></fig></tp:treatment-sec><tp:treatment-sec sec-type="Distribution"><title>Distribution.</title><p>Panamá, Bahía de Caraquéz, Ecuador (<xref ref-type="bibr" rid="B44">Riess 1929</xref>). No data available about the depth range.</p></tp:treatment-sec><tp:treatment-sec sec-type="Remarks"><title>Remarks.</title><p>This species was first mentioned by Verrill in1866, together with <italic><tp:taxon-name><tp:taxon-name-part taxon-name-part-type="genus">Muricea</tp:taxon-name-part> <tp:taxon-name-part taxon-name-part-type="species">acervata</tp:taxon-name-part></tp:taxon-name></italic> with a minimal description. They both were properly described in 1869a. <italic><tp:taxon-name><tp:taxon-name-part taxon-name-part-type="genus">Muricea</tp:taxon-name-part> <tp:taxon-name-part taxon-name-part-type="species">hispida</tp:taxon-name-part></tp:taxon-name></italic> was described from two specimen fragments from Panamá. <italic><tp:taxon-name><tp:taxon-name-part taxon-name-part-type="genus">Muricea</tp:taxon-name-part> <tp:taxon-name-part taxon-name-part-type="species">hispida</tp:taxon-name-part></tp:taxon-name></italic> is similar to <italic><tp:taxon-name><tp:taxon-name-part taxon-name-part-type="genus">Muricea</tp:taxon-name-part> <tp:taxon-name-part taxon-name-part-type="species">squarrosa</tp:taxon-name-part></tp:taxon-name></italic> and <italic><tp:taxon-name><tp:taxon-name-part taxon-name-part-type="genus">Muricea</tp:taxon-name-part> <tp:taxon-name-part taxon-name-part-type="species">tubigera</tp:taxon-name-part></tp:taxon-name></italic>. These three species have long tubular calyces, similar colour and shape of the colonies. The main difference that separates them is the calyx length <italic><tp:taxon-name><tp:taxon-name-part taxon-name-part-type="genus">Muricea</tp:taxon-name-part> <tp:taxon-name-part taxon-name-part-type="species">tubigera</tp:taxon-name-part></tp:taxon-name></italic> with the largest and <italic><tp:taxon-name><tp:taxon-name-part taxon-name-part-type="genus">Muricea</tp:taxon-name-part> <tp:taxon-name-part taxon-name-part-type="species">squarrosa</tp:taxon-name-part></tp:taxon-name></italic> with the shortest (Table <xref ref-type="table" rid="T1">1</xref>). The calyces in <italic><tp:taxon-name><tp:taxon-name-part taxon-name-part-type="genus">Muricea</tp:taxon-name-part> <tp:taxon-name-part taxon-name-part-type="species">hispida</tp:taxon-name-part></tp:taxon-name></italic> are sharp and distally curved upwards with projecting spines beyond the calyx border as in <italic><tp:taxon-name><tp:taxon-name-part taxon-name-part-type="genus">Muricea</tp:taxon-name-part> <tp:taxon-name-part taxon-name-part-type="species">tubigera</tp:taxon-name-part></tp:taxon-name></italic>, however, the latter has thinner, longer and more crowded calyces (Table <xref ref-type="table" rid="T1">1</xref>). <italic><tp:taxon-name><tp:taxon-name-part taxon-name-part-type="genus">Muricea</tp:taxon-name-part> <tp:taxon-name-part taxon-name-part-type="species">tubigera</tp:taxon-name-part></tp:taxon-name></italic> has the largest spindles, up to 2 mm long, in <italic><tp:taxon-name><tp:taxon-name-part taxon-name-part-type="genus">Muricea</tp:taxon-name-part> <tp:taxon-name-part taxon-name-part-type="species">hispida</tp:taxon-name-part></tp:taxon-name></italic> up to 1.6 mm and in <italic><tp:taxon-name><tp:taxon-name-part taxon-name-part-type="genus">Muricea</tp:taxon-name-part> <tp:taxon-name-part taxon-name-part-type="species">squarrosa</tp:taxon-name-part></tp:taxon-name></italic>, up to 1.3 mm (Table <xref ref-type="table" rid="T1">1</xref>). <italic><tp:taxon-name><tp:taxon-name-part taxon-name-part-type="genus">Muricea</tp:taxon-name-part> <tp:taxon-name-part taxon-name-part-type="species">hispida</tp:taxon-name-part></tp:taxon-name></italic> was misidentified in some collections, including the syntypes. For example, <named-content xmlns:xlink="http://www.w3.org/1999/xlink" content-type="dwc:institutional_code" xlink:type="simple">YPM</named-content> 1636 listed as a syntype belongs to a different <italic><tp:taxon-name><tp:taxon-name-part taxon-name-part-type="genus">Muricea</tp:taxon-name-part></tp:taxon-name></italic> species, and other specimens, such as <named-content xmlns:xlink="http://www.w3.org/1999/xlink" content-type="dwc:institutional_code" xlink:type="simple">USNM</named-content> 49386, 1016582 belong to <italic><tp:taxon-name><tp:taxon-name-part taxon-name-part-type="genus">Muricea</tp:taxon-name-part> <tp:taxon-name-part taxon-name-part-type="species">squarrosa</tp:taxon-name-part></tp:taxon-name></italic>. We designate <named-content xmlns:xlink="http://www.w3.org/1999/xlink" content-type="dwc:institutional_code" xlink:type="simple">YPM</named-content> 567as the lectotype of <italic><tp:taxon-name><tp:taxon-name-part taxon-name-part-type="genus">Muricea</tp:taxon-name-part> <tp:taxon-name-part taxon-name-part-type="species">hispida</tp:taxon-name-part></tp:taxon-name></italic> to establish the identity of this species and avoid future misinterpretation.</p><table-wrap id="T1" position="float" orientation="portrait"><label>Table 1.</label><caption><p>Comparative features of the eastern Pacific genus <italic><tp:taxon-name><tp:taxon-name-part taxon-name-part-type="genus">Muricea</tp:taxon-name-part></tp:taxon-name></italic> Lamouroux, 1821. Diameter of the branches is including calyces; size of the sclerites and other measurements are based on type material examined in this study. () Represents Verrill max size of sclerites. All measurements are given in mm.</p></caption><table id="TID0E46BG" rules="all"><tbody><tr><th rowspan="1" colspan="1">Species</th><th rowspan="1" colspan="1">Colony colour</th><th rowspan="1" colspan="1">Colony shape</th><th rowspan="1" colspan="1">Length unbranched ends</th><th rowspan="1" colspan="1">Diameter of end branchlets</th><th rowspan="1" colspan="1">Coenenchyme</th><th rowspan="1" colspan="1">Calyx height</th><th rowspan="1" colspan="1">Calyx diameter</th><th rowspan="1" colspan="1">Calyx arrangement at branchlets</th><th rowspan="1" colspan="1">No. calyces/cm</th><th rowspan="1" colspan="1">Largest spindles</th><th rowspan="1" colspan="1">Axial sheath sclerites length range</th><th rowspan="1" colspan="1">Sclerite colours</th></tr><tr><td rowspan="1" colspan="1"><italic><tp:taxon-name><tp:taxon-name-part taxon-name-part-type="genus">Muricea</tp:taxon-name-part> <tp:taxon-name-part taxon-name-part-type="species">acervata</tp:taxon-name-part></tp:taxon-name></italic></td><td rowspan="1" colspan="1">b</td><td rowspan="1" colspan="1">cand</td><td rowspan="1" colspan="1">70</td><td rowspan="1" colspan="1">7</td><td rowspan="1" colspan="1">T</td><td rowspan="1" colspan="1">2.50</td><td rowspan="1" colspan="1">2</td><td rowspan="1" colspan="1">cl</td><td rowspan="1" colspan="1">21</td><td rowspan="1" colspan="1">1.8 (2)</td><td rowspan="1" colspan="1">0.15–0.30</td><td rowspan="1" colspan="1">lb, do, py, w</td></tr><tr><td rowspan="1" colspan="1"><italic><tp:taxon-name><tp:taxon-name-part taxon-name-part-type="genus">Muricea</tp:taxon-name-part> <tp:taxon-name-part taxon-name-part-type="species">hispida</tp:taxon-name-part></tp:taxon-name></italic></td><td rowspan="1" colspan="1">lb</td><td rowspan="1" colspan="1">bu</td><td rowspan="1" colspan="1">20</td><td rowspan="1" colspan="1">8</td><td rowspan="1" colspan="1">t</td><td rowspan="1" colspan="1">4</td><td rowspan="1" colspan="1">1.80</td><td rowspan="1" colspan="1">cl</td><td rowspan="1" colspan="1">14</td><td rowspan="1" colspan="1">1.6 (2.6)</td><td rowspan="1" colspan="1">0.13–0.56</td><td rowspan="1" colspan="1">w, c</td></tr><tr><td rowspan="1" colspan="1"><xref ref-type="table-fn" rid="TN1">*</xref><italic><tp:taxon-name><tp:taxon-name-part taxon-name-part-type="genus">Muricea</tp:taxon-name-part> <tp:taxon-name-part taxon-name-part-type="species">horrida</tp:taxon-name-part></tp:taxon-name></italic></td><td rowspan="1" colspan="1">lb</td><td rowspan="1" colspan="1">bu</td><td rowspan="1" colspan="1">-</td><td rowspan="1" colspan="1">-</td><td rowspan="1" colspan="1">-</td><td rowspan="1" colspan="1">-</td><td rowspan="1" colspan="1">1.50</td><td rowspan="1" colspan="1">s</td><td rowspan="1" colspan="1">-</td><td rowspan="1" colspan="1">1.2</td><td rowspan="1" colspan="1">-</td><td rowspan="1" colspan="1">-</td></tr><tr><td rowspan="1" colspan="1"><italic><tp:taxon-name><tp:taxon-name-part taxon-name-part-type="genus">Muricea</tp:taxon-name-part> <tp:taxon-name-part taxon-name-part-type="species">squarrosa</tp:taxon-name-part></tp:taxon-name></italic></td><td rowspan="1" colspan="1">lb-b</td><td rowspan="1" colspan="1">bu</td><td rowspan="1" colspan="1">40</td><td rowspan="1" colspan="1">5</td><td rowspan="1" colspan="1">mt</td><td rowspan="1" colspan="1">2.6</td><td rowspan="1" colspan="1">1.75</td><td rowspan="1" colspan="1">s</td><td rowspan="1" colspan="1">14</td><td rowspan="1" colspan="1">1.3 (1.8)</td><td rowspan="1" colspan="1">0.14–0.30</td><td rowspan="1" colspan="1">py, lb, w, c</td></tr><tr><td rowspan="1" colspan="1"><italic><tp:taxon-name><tp:taxon-name-part taxon-name-part-type="genus">Muricea</tp:taxon-name-part> <tp:taxon-name-part taxon-name-part-type="species">tubigera</tp:taxon-name-part></tp:taxon-name></italic></td><td rowspan="1" colspan="1">lb</td><td rowspan="1" colspan="1">cand</td><td rowspan="1" colspan="1">70</td><td rowspan="1" colspan="1">8</td><td rowspan="1" colspan="1">mt</td><td rowspan="1" colspan="1">5</td><td rowspan="1" colspan="1">0.70</td><td rowspan="1" colspan="1">cl</td><td rowspan="1" colspan="1">26</td><td rowspan="1" colspan="1">2.0 (2.28)</td><td rowspan="1" colspan="1">0.12–0.46</td><td rowspan="1" colspan="1">w, c</td></tr></tbody></table><table-wrap-foot><fn id="TN1"><label>*</label><p>No type material available for this study, data given from <xref ref-type="bibr" rid="B39">Möbius 1861</xref>.</p></fn><fn id="TN2"><label>-</label><p>No information available</p></fn><fn id="TN3"><p>calyx arrangement: cl, close; s, sparse</p></fn><fn id="TN4"><p>coenenchyme: t, thin, T, thick, mt, moderate thick</p></fn><fn id="TN5"><p>colour: b, brown, bi, bicoloured; c, colourless, transparent; do, dark orange; lb, light brown; py, pale yellow; w, whitish</p></fn><fn id="TN6"><p>colony shape: bu, bushy, ascending; cand, candelabrum, irregular dichotomous</p></fn></table-wrap-foot></table-wrap></tp:treatment-sec><ref-list><ref id="B28"><mixed-citation xmlns:xlink="http://www.w3.org/1999/xlink" xlink:type="simple"><person-group><name name-style="western"><surname>Harden</surname><given-names>DG</given-names></name></person-group> (<year>1979</year>) <source>Intuitive and Numerical Classification of East Pacific <tp:taxon-name><tp:taxon-name-part taxon-name-part-type="order">Gorgonacea</tp:taxon-name-part></tp:taxon-name> (<tp:taxon-name><tp:taxon-name-part taxon-name-part-type="subclass">Octocorallia</tp:taxon-name-part></tp:taxon-name>)</source>. <comment>PhD thesis</comment>, <publisher-name>Illinois State University</publisher-name>, <publisher-loc>Illinois, USA</publisher-loc>. </mixed-citation></ref><ref id="B44"><mixed-citation xmlns:xlink="http://www.w3.org/1999/xlink" xlink:type="simple"><person-group><name name-style="western"><surname>Riess</surname><given-names>M</given-names></name></person-group> (<year>1929</year>) <article-title>Die Gorgonarien Westindiens. Kapitel 8. Die Familie <tp:taxon-name><tp:taxon-name-part taxon-name-part-type="family">Muriceidae</tp:taxon-name-part></tp:taxon-name>.</article-title> <source>Zoologische Jahrbuecher Systematik Supplement</source> <volume>16</volume>(<issue>2</issue>): <fpage>377</fpage>–<lpage>420</lpage>. </mixed-citation></ref><ref id="B39"><mixed-citation xmlns:xlink="http://www.w3.org/1999/xlink" xlink:type="simple"><person-group><name name-style="western"><surname>Möbius</surname><given-names>K</given-names></name></person-group> (<year>1861</year>) <article-title>Neue Gorgoniden des naturhistorischen Museums zu Hamburg.</article-title> <source>Nova Acta Acad. Caesareae Leopoldino-<tp:taxon-name><tp:taxon-name-part taxon-name-part-type="subfamily">Carolinae</tp:taxon-name-part></tp:taxon-name> Germanicae Nat Curiosorum</source> <volume>29</volume>: <fpage>1</fpage>–<lpage>12</lpage>. </mixed-citation></ref></ref-list></tp:taxon-treatment>
