# Supplementary material for: A revision of the genus Muricea Lamouroux, 1821 (Anthozoa, Octocorallia) in the eastern Pacific. Part I: Eumuricea Verrill, 1869 revisited
Source: Zookeys. 2015 Nov 18;(537):1–32. doi: 10.3897/zookeys.537.6025 (PMC4714044; doi:10.3897/zookeys.537.6025)
Supplement: XML Treatment for Muricea horrida [file zookeys.537.6025-treatment4.xml]

<!DOCTYPE tp:taxon-treatment
  PUBLIC "-//TaxonX//DTD Taxonomic Treatment Publishing DTD v0 20100105//EN" "tax-treatment-NSO.dtd">
<tp:taxon-treatment xmlns:tp="http://www.plazi.org/taxpub"><tp:treatment-meta><kwd-group><label>Taxon classification</label><kwd><named-content content-type="kingdom">Animalia</named-content></kwd><kwd><named-content content-type="order">Alcyonacea</named-content></kwd><kwd><named-content content-type="family">Plexauridae</named-content></kwd></kwd-group><mixed-citation publication-type="journal"><person-group><name><surname>Breedy</surname><given-names>Odalisca</given-names></name><name><surname>Guzman</surname><given-names>Hector M.</given-names></name></person-group><article-title>A revision of the genus <italic><tp:taxon-name><tp:taxon-name-part taxon-name-part-type="genus">Muricea</tp:taxon-name-part></tp:taxon-name></italic> Lamouroux, 1821 (<tp:taxon-name><tp:taxon-name-part taxon-name-part-type="class">Anthozoa</tp:taxon-name-part></tp:taxon-name>, <tp:taxon-name><tp:taxon-name-part taxon-name-part-type="subclass">Octocorallia</tp:taxon-name-part></tp:taxon-name>) in the eastern Pacific. Part I: Eumuricea Verrill, 1869 revisited</article-title><source>Zookeys</source><day>18</day><month>11</month><year>2015</year><volume>2015</volume><issue>537</issue><fpage>1</fpage><lpage>32</lpage><pub-id pub-id-type="doi">10.3897/zookeys.537.6025</pub-id></mixed-citation></tp:treatment-meta><tp:nomenclature><tp:taxon-name>
                                <tp:taxon-name-part taxon-name-part-type="genus">Muricea</tp:taxon-name-part>
                                <tp:taxon-name-part taxon-name-part-type="species">horrida</tp:taxon-name-part>
                            </tp:taxon-name><tp:taxon-authority>Möbius, 1861</tp:taxon-authority><tp:taxon-status xmlns:xlink="http://www.w3.org/1999/xlink" xlink:type="simple">(sp. dubia)</tp:taxon-status><xref ref-type="fig" rid="F5">Figure 5</xref><tp:nomenclature-citation-list><tp:nomenclature-citation><tp:taxon-name><tp:taxon-name-part taxon-name-part-type="genus">Muricea</tp:taxon-name-part> <tp:taxon-name-part taxon-name-part-type="species">horrida</tp:taxon-name-part></tp:taxon-name><comment> Möbius, 1861: 11–12; <xref ref-type="bibr" rid="B32">Kölliker 1865</xref>: 135; <xref ref-type="bibr" rid="B28">Harden 1979</xref>: 152.</comment></tp:nomenclature-citation><tp:nomenclature-citation><tp:taxon-name><tp:taxon-name-part taxon-name-part-type="genus">Muricea</tp:taxon-name-part> (<tp:taxon-name-part taxon-name-part-type="subgenus">Eumuricea</tp:taxon-name-part>) <tp:taxon-name-part taxon-name-part-type="species">horrida</tp:taxon-name-part></tp:taxon-name><comment> Verrill, 1869a: 423.</comment></tp:nomenclature-citation><tp:nomenclature-citation><tp:taxon-name><tp:taxon-name-part taxon-name-part-type="genus">Eumuricea</tp:taxon-name-part> <tp:taxon-name-part taxon-name-part-type="species">horrida</tp:taxon-name-part></tp:taxon-name><comment> Kükenthal, 1924: 151.</comment></tp:nomenclature-citation></tp:nomenclature-citation-list></tp:nomenclature><tp:treatment-sec sec-type="material"><title>Material.</title><p>Plate 3, figs 5–8 (<xref ref-type="bibr" rid="B39">Möbius 1861</xref>), no material available.</p><p>Holotype figured. According to <xref ref-type="bibr" rid="B39">Möbius (1861)</xref> the holotype was deposited in the Hamburg Museum (<named-content xmlns:xlink="http://www.w3.org/1999/xlink" content-type="dwc:institutional_code" xlink:type="simple">ZMH</named-content>); however, the material was not housed there anymore (P. Stiewe and H. Roggenbuck, <named-content xmlns:xlink="http://www.w3.org/1999/xlink" content-type="dwc:institutional_code" xlink:type="simple">ZMH</named-content>, pers. comm. 2011).</p></tp:treatment-sec><tp:treatment-sec sec-type="Description"><title>Description</title><p><bold>(after <xref ref-type="bibr" rid="B39">Möbius 1861</xref> and <xref ref-type="bibr" rid="B53">Verrill 1869a</xref>).</bold> The figured specimen is a fragment of a 20 cm tall and 22 cm wide colony with a thin, 6 cm diameter holdfast attached to a rock. The branching looks mostly dichotomous and starts close to the base (Fig. <xref ref-type="fig" rid="F5">5</xref> [5]). The branches are closely placed and divergent, they subdivide at small angles and up to 6 times. All branches are about the same diameter with slightly tapered ends. Undivided terminal branches are short. The axes are brown at the base, and light yellow at the branchlets. The coenenchyme is granulose and brittle. The calyces are all around the branches, close together. They are mostly standing perpendicular to the branches, closer together and inclined upwards, at smaller angles, at the upper branchlets (Fig. <xref ref-type="fig" rid="F5">5</xref>[6]). They are tubular and elongated, up to 1.5 mm long with truncate tips. There is not enough information about the sclerites. They are straight or curved warty spindles reaching up to 1.2 mm long. They are yellow and seem asymmetric, perhaps unilateral spinose as for the genus, but from the drawings it is difficult to tell (Fig. <xref ref-type="fig" rid="F5">5</xref>[7, 8]). The colour of the colony is light brown.</p><fig id="F5" position="float" orientation="portrait"><label>Figure 5.</label><caption><p><italic><tp:taxon-name><tp:taxon-name-part taxon-name-part-type="genus">Muricea</tp:taxon-name-part> <tp:taxon-name-part taxon-name-part-type="species">horrida</tp:taxon-name-part></tp:taxon-name></italic> Möbius, 1861. From plate 3, figs 5–8 (<xref ref-type="bibr" rid="B39">Möbius 1861</xref>).</p></caption><graphic xmlns:xlink="http://www.w3.org/1999/xlink" xlink:href="zookeys-537-001-g005.jpg" position="float" orientation="portrait" xlink:type="simple" id="oo_65414.jpg"/></fig></tp:treatment-sec><tp:treatment-sec sec-type="Distribution"><title>Distribution.</title><p>Reported for Perú, the type locality.</p></tp:treatment-sec><tp:treatment-sec sec-type="Remarks"><title>Remarks.</title><p>According to <xref ref-type="bibr" rid="B34">Kükenthal (1924</xref>, in key) <italic><tp:taxon-name><tp:taxon-name-part taxon-name-part-type="genus">Muricea</tp:taxon-name-part> <tp:taxon-name-part taxon-name-part-type="species">horrida</tp:taxon-name-part></tp:taxon-name></italic> differs from <italic><tp:taxon-name><tp:taxon-name-part taxon-name-part-type="genus">Muricea</tp:taxon-name-part> <tp:taxon-name-part taxon-name-part-type="species">squarrosa</tp:taxon-name-part></tp:taxon-name></italic> in having shorter coenenchymal sclerites. <xref ref-type="bibr" rid="B39">Möbius (1861)</xref> description and illustration show a species that is similar to <italic><tp:taxon-name><tp:taxon-name-part taxon-name-part-type="genus">Muricea</tp:taxon-name-part> <tp:taxon-name-part taxon-name-part-type="species">squarrosa</tp:taxon-name-part></tp:taxon-name></italic> from Perú. <italic><tp:taxon-name><tp:taxon-name-part taxon-name-part-type="genus">Muricea</tp:taxon-name-part> <tp:taxon-name-part taxon-name-part-type="species">squarrosa</tp:taxon-name-part></tp:taxon-name></italic> is a common species in Perú. We did not find another similar species, a possible <italic><tp:taxon-name><tp:taxon-name-part taxon-name-part-type="genus">Muricea</tp:taxon-name-part> <tp:taxon-name-part taxon-name-part-type="species">horrida</tp:taxon-name-part></tp:taxon-name></italic>, in the <abbrev xmlns:xlink="http://www.w3.org/1999/xlink" content-type="collection" xlink:title="Colecciones Biológicas, Universidad Peruana Cayetano Heredia, Lima, Perú" xlink:type="simple">UPCH</abbrev> octocoral collection that is very comprehensive and well documented. It is indeed possible that <italic><tp:taxon-name><tp:taxon-name-part taxon-name-part-type="genus">Muricea</tp:taxon-name-part> <tp:taxon-name-part taxon-name-part-type="species">squarrosa</tp:taxon-name-part></tp:taxon-name></italic> is a synonymous of <italic><tp:taxon-name><tp:taxon-name-part taxon-name-part-type="genus">Muricea</tp:taxon-name-part> <tp:taxon-name-part taxon-name-part-type="species">horrida</tp:taxon-name-part></tp:taxon-name></italic>; however, without a specimen to analyse we prefer to keep the status of <italic><tp:taxon-name><tp:taxon-name-part taxon-name-part-type="genus">Muricea</tp:taxon-name-part> <tp:taxon-name-part taxon-name-part-type="species">horrida</tp:taxon-name-part></tp:taxon-name></italic> as dubious.</p></tp:treatment-sec><ref-list><ref id="B39"><mixed-citation xmlns:xlink="http://www.w3.org/1999/xlink" xlink:type="simple"><person-group><name name-style="western"><surname>Möbius</surname><given-names>K</given-names></name></person-group> (<year>1861</year>) <article-title>Neue Gorgoniden des naturhistorischen Museums zu Hamburg.</article-title> <source>Nova Acta Acad. Caesareae Leopoldino-<tp:taxon-name><tp:taxon-name-part taxon-name-part-type="subfamily">Carolinae</tp:taxon-name-part></tp:taxon-name> Germanicae Nat Curiosorum</source> <volume>29</volume>: <fpage>1</fpage>–<lpage>12</lpage>. </mixed-citation></ref><ref id="B32"><mixed-citation xmlns:xlink="http://www.w3.org/1999/xlink" xlink:type="simple"><person-group><name name-style="western"><surname>Kölliker</surname><given-names>RA von</given-names></name></person-group> (<year>1865</year>) <chapter-title>Icones histiologicae oder Atlas der vergleichenden Gewebelehre. Zweite Abtheilung. Der feinere Bau der hoheren Thiere. Erstes Heft.</chapter-title> <source>Die Bindesubstanz der Coelenteraten</source>. <publisher-name>Verlag von Wilhelm Engelmann</publisher-name>, <publisher-loc>Leipzig</publisher-loc>, <size units="page">[i-iv] + 87–181 pp</size>. </mixed-citation></ref><ref id="B28"><mixed-citation xmlns:xlink="http://www.w3.org/1999/xlink" xlink:type="simple"><person-group><name name-style="western"><surname>Harden</surname><given-names>DG</given-names></name></person-group> (<year>1979</year>) <source>Intuitive and Numerical Classification of East Pacific <tp:taxon-name><tp:taxon-name-part taxon-name-part-type="order">Gorgonacea</tp:taxon-name-part></tp:taxon-name> (<tp:taxon-name><tp:taxon-name-part taxon-name-part-type="subclass">Octocorallia</tp:taxon-name-part></tp:taxon-name>)</source>. <comment>PhD thesis</comment>, <publisher-name>Illinois State University</publisher-name>, <publisher-loc>Illinois, USA</publisher-loc>. </mixed-citation></ref><ref id="B53"><mixed-citation xmlns:xlink="http://www.w3.org/1999/xlink" xlink:type="simple"><person-group><name name-style="western"><surname>Verrill</surname><given-names>AE</given-names></name></person-group> (<year>1869a</year>) <article-title>Notes on Radiata in the Museum of Yale College, Number 6: Review of the corals and polyps of the West Coast of America.</article-title> <source>Transactions of the Connecticut Academy of Arts and Sciences</source> (<edition>Second Edition</edition>) <volume>1</volume>: <fpage>418</fpage>–<lpage>518</lpage>. </mixed-citation></ref><ref id="B34"><mixed-citation xmlns:xlink="http://www.w3.org/1999/xlink" xlink:type="simple"><person-group><name name-style="western"><surname>Kükenthal</surname><given-names>W</given-names></name></person-group> (<year>1924</year>) <source><tp:taxon-name><tp:taxon-name-part taxon-name-part-type="suborder">Gorgonaria</tp:taxon-name-part></tp:taxon-name>. Das Tierreich</source>, <volume>Vol. 47</volume>. <publisher-name>Walter de Gruyter and Company</publisher-name>, <publisher-loc>Berlin, und Leipzig</publisher-loc>, <size units="page">478 pp</size>. </mixed-citation></ref></ref-list></tp:taxon-treatment>
