# Supplementary material for: A revision of the genus Muricea Lamouroux, 1821 (Anthozoa, Octocorallia) in the eastern Pacific. Part I: Eumuricea Verrill, 1869 revisited
Source: Zookeys. 2015 Nov 18;(537):1–32. doi: 10.3897/zookeys.537.6025 (PMC4714044; doi:10.3897/zookeys.537.6025)
Supplement: XML Treatment for Muricea squarrosa [file zookeys.537.6025-treatment5.xml]

<!DOCTYPE tp:taxon-treatment
  PUBLIC "-//TaxonX//DTD Taxonomic Treatment Publishing DTD v0 20100105//EN" "tax-treatment-NSO.dtd">
<tp:taxon-treatment xmlns:tp="http://www.plazi.org/taxpub"><tp:treatment-meta><kwd-group><label>Taxon classification</label><kwd><named-content content-type="kingdom">Animalia</named-content></kwd><kwd><named-content content-type="order">Alcyonacea</named-content></kwd><kwd><named-content content-type="family">Plexauridae</named-content></kwd></kwd-group><mixed-citation publication-type="journal"><person-group><name><surname>Breedy</surname><given-names>Odalisca</given-names></name><name><surname>Guzman</surname><given-names>Hector M.</given-names></name></person-group><article-title>A revision of the genus <italic><tp:taxon-name><tp:taxon-name-part taxon-name-part-type="genus">Muricea</tp:taxon-name-part></tp:taxon-name></italic> Lamouroux, 1821 (<tp:taxon-name><tp:taxon-name-part taxon-name-part-type="class">Anthozoa</tp:taxon-name-part></tp:taxon-name>, <tp:taxon-name><tp:taxon-name-part taxon-name-part-type="subclass">Octocorallia</tp:taxon-name-part></tp:taxon-name>) in the eastern Pacific. Part I: Eumuricea Verrill, 1869 revisited</article-title><source>Zookeys</source><day>18</day><month>11</month><year>2015</year><volume>2015</volume><issue>537</issue><fpage>1</fpage><lpage>32</lpage><pub-id pub-id-type="doi">10.3897/zookeys.537.6025</pub-id></mixed-citation></tp:treatment-meta><tp:nomenclature><tp:taxon-name>
                                <tp:taxon-name-part taxon-name-part-type="genus">Muricea</tp:taxon-name-part>
                                <tp:taxon-name-part taxon-name-part-type="species">squarrosa</tp:taxon-name-part>
                            </tp:taxon-name><tp:taxon-authority>Verrill, 1869</tp:taxon-authority><xref ref-type="fig" rid="F6">Figures 6</xref><xref ref-type="fig" rid="F7">, 7</xref><xref ref-type="fig" rid="F8">, 8</xref><!--PageBreak--><!--PageBreak--><tp:nomenclature-citation-list><tp:nomenclature-citation><tp:taxon-name><tp:taxon-name-part taxon-name-part-type="genus">Muricea</tp:taxon-name-part> (<tp:taxon-name-part taxon-name-part-type="subgenus">Eumuricea</tp:taxon-name-part>) <tp:taxon-name-part taxon-name-part-type="species">squarrosa</tp:taxon-name-part></tp:taxon-name><comment> Verrill, 1869a: 423–424.</comment></tp:nomenclature-citation><tp:nomenclature-citation><tp:taxon-name><tp:taxon-name-part taxon-name-part-type="genus">Eumuricea</tp:taxon-name-part> <tp:taxon-name-part taxon-name-part-type="species">squarrosa</tp:taxon-name-part></tp:taxon-name><comment> Kükenthal, 1924: 159.</comment></tp:nomenclature-citation><tp:nomenclature-citation><tp:taxon-name><tp:taxon-name-part taxon-name-part-type="genus">Muricea</tp:taxon-name-part> <tp:taxon-name-part taxon-name-part-type="species">squarrosa</tp:taxon-name-part></tp:taxon-name><comment> Harden, 1979: 159–160.</comment></tp:nomenclature-citation></tp:nomenclature-citation-list></tp:nomenclature><tp:treatment-sec sec-type="material"><title>Material.</title><p>Lectotype (here designated): <named-content xmlns:xlink="http://www.w3.org/1999/xlink" content-type="dwc:institutional_code" xlink:type="simple">YPM</named-content> 1561a, dry (with sponge), Pearl Islands, Panamá, F.H. Bradley, 1866, no further data; <named-content xmlns:xlink="http://www.w3.org/1999/xlink" content-type="dwc:institutional_code" xlink:type="simple">YPM</named-content> 1563 [fragment of lectotype, possible figured specimen (<xref ref-type="bibr" rid="B53">Verrill 1869a</xref>)]. Paralectotypes: <named-content xmlns:xlink="http://www.w3.org/1999/xlink" content-type="dwc:institutional_code" xlink:type="simple">MCZ</named-content> 4975; <named-content xmlns:xlink="http://www.w3.org/1999/xlink" content-type="dwc:institutional_code" xlink:type="simple">MCZ</named-content> 7017; <named-content xmlns:xlink="http://www.w3.org/1999/xlink" content-type="dwc:institutional_code" xlink:type="simple">USNM</named-content> 33592 (<named-content xmlns:xlink="http://www.w3.org/1999/xlink" content-type="dwc:institutional_code" xlink:type="simple">YPM</named-content> 1561); <named-content xmlns:xlink="http://www.w3.org/1999/xlink" content-type="dwc:institutional_code" xlink:type="simple">YPM</named-content> 1561b-d, <named-content xmlns:xlink="http://www.w3.org/1999/xlink" content-type="dwc:institutional_code" xlink:type="simple">YPM</named-content> 566, data as for the lectotype. <named-content xmlns:xlink="http://www.w3.org/1999/xlink" content-type="dwc:institutional_code" xlink:type="simple">YPM</named-content> 1636 (previously identified as <italic><tp:taxon-name><tp:taxon-name-part taxon-name-part-type="genus">Eumuricea</tp:taxon-name-part> <tp:taxon-name-part taxon-name-part-type="species">hispida</tp:taxon-name-part></tp:taxon-name></italic>), ethanol preserved, Pearl Islands, F.H. Bradley, 1866, no further data.</p></tp:treatment-sec><tp:treatment-sec sec-type="material"><title>Other material.</title><p>COSTA RICA: <abbrev xmlns:xlink="http://www.w3.org/1999/xlink" content-type="institution" xlink:title="Museo de Zoología, Escuela de Biología, Universidad de Costa Rica, Costa Rica" xlink:type="simple">UCR</abbrev> 587, dry, Pitaya Beach, Guanacaste, Pacific coast, Costa Rica, 20–23 m, J. Cortés, 16 June, 1991; <abbrev xmlns:xlink="http://www.w3.org/1999/xlink" content-type="institution" xlink:title="Museo de Zoología, Escuela de Biología, Universidad de Costa Rica, Costa Rica" xlink:type="simple">UCR</abbrev> 1742, ethanol preserved, <!--PageBreak-->Bajo Negro, Marino Ballena National Park, 25 m, O. Breedy,13 April 2008; <abbrev xmlns:xlink="http://www.w3.org/1999/xlink" content-type="institution" xlink:title="Museo de Zoología, Escuela de Biología, Universidad de Costa Rica, Costa Rica" xlink:type="simple">UCR</abbrev> 2261, ethanol preserved, Isla Larga Oeste, Manuel Antonio National Park, 19 m, O. Breedy and H. Guzman, 6 February 2012; <abbrev xmlns:xlink="http://www.w3.org/1999/xlink" content-type="institution" xlink:title="Museo de Zoología, Escuela de Biología, Universidad de Costa Rica, Costa Rica" xlink:type="simple">UCR</abbrev> 2262, ethanol preserved, Isla Larga, Manuel Antonio National Park, 25 m, O. Breedy and H. Guzman, 7 February 2012; <abbrev xmlns:xlink="http://www.w3.org/1999/xlink" content-type="institution" xlink:title="Museo de Zoología, Escuela de Biología, Universidad de Costa Rica, Costa Rica" xlink:type="simple">UCR</abbrev> 2396, ethanol preserved, Marino Ballena National Park, 25 m, O. Breedy, 27 April 2002; <abbrev xmlns:xlink="http://www.w3.org/1999/xlink" content-type="institution" xlink:title="Museo de Zoología, Escuela de Biología, Universidad de Costa Rica, Costa Rica" xlink:type="simple">UCR</abbrev> 2410; 2414, ethanol preserved, La Danta, Santa Elena Bay, 35 m, O. Breedy and Minor Lara, 10 August 2014; <abbrev xmlns:xlink="http://www.w3.org/1999/xlink" content-type="institution" xlink:title="Museo de Zoología, Escuela de Biología, Universidad de Costa Rica, Costa Rica" xlink:type="simple">UCR</abbrev> 2418–2419, ethanol preserved, Bajo Mixta, Golfo Dulce, 21 m, O. Breedy and H. Guzman, 7 February 2009 ECUADOR: IIN 25, dry, Bajo Lunes, Reserva de Producción Faunística Marino Costera Puntilla de Santa Elena, 18 m, P. Martínez, F. Rivera, R. Nabot and O. Breedy, 21 July 2010; IIN 47, dry, Gigima, Reserva de Producción Faunística Marino Costera Puntilla de Santa Elena, 14 m, P. Martínez, F. Rivera, R. Nabot and O. Breedy, 22 July 2010. PANAMÁ: <named-content xmlns:xlink="http://www.w3.org/1999/xlink" content-type="dwc:institutional_code" xlink:type="simple">STRI</named-content> 561, 563, 569–571, ethanol preserved, Islas Viudas, Chiriquí Gulf, Panamá, 20 m, H. Guzman, 18 April 2003; <named-content xmlns:xlink="http://www.w3.org/1999/xlink" content-type="dwc:institutional_code" xlink:type="simple">STRI</named-content> 867–868, ethanol preserve, Achotines, Chiriquí Gulf, 10 m, H. Guzman, 5 May 2004; <named-content xmlns:xlink="http://www.w3.org/1999/xlink" content-type="dwc:institutional_code" xlink:type="simple">STRI</named-content> 575A, ethanol preserved, Isla Saboga, 1–5 m, H. Guzman, 14 December 2001. PERÚ: <abbrev xmlns:xlink="http://www.w3.org/1999/xlink" content-type="collection" xlink:title="Colecciones Biológicas, Universidad Peruana Cayetano Heredia, Lima, Perú" xlink:type="simple">UPCH</abbrev>-CZA 280, 284, 291, 296, 298, 302, 411, dry, Canoas de Punta Sal, Tumbes, 10–13 m, Y. Hooker, 2 July 2011; <abbrev xmlns:xlink="http://www.w3.org/1999/xlink" content-type="collection" xlink:title="Colecciones Biológicas, Universidad Peruana Cayetano Heredia, Lima, Perú" xlink:type="simple">UPCH</abbrev>-CZA 410, Cabo Blanco, Piura, 10–13 m, Y. Hooker, 13 August 2012.</p></tp:treatment-sec><tp:treatment-sec sec-type="Description"><title>Description.</title><p>The lectotype is a 14 cm tall and 12 cm wide colony, flabellate, spreading in one plane. It has a sponge attached to the main branches (Fig. <xref ref-type="fig" rid="F6">6A</xref>). The branching <!--PageBreak-->is mostly dichotomous. A short stem, 0.4 cm long, 60 mm diameter, arises from an irregular holdfast, 23 mm in diameter, covered by a layer of coenenchyme, but deprived of calyces. The stem subdivides in two main branches that produce secondary branches <!--PageBreak-->subdividing up to 3 times. All branches are about the same in diameter, 40–80 mm (including calyces), with tapered ends. The branches are separated at distances of 0.5–6 cm and spread at small angles and bend upwards in a curve. The branchlets are situated almost perpendicular to the main branch. Undivided terminal branches are up to 40 mm long. The axes are brown at the base, and lighter at the branchlets. The calyces are all around the branches, close together, about 14 calyces/cm. They are mostly directed perpendicular to the branches, but also incline upwards at small angles (Fig. <xref ref-type="fig" rid="F6">6B</xref>). They are tubular and elongated, up to 2.6 mm long and up to 1.75 mm wide with clavate tips, between the larger calyces there are a number of smaller ones (Fig. <xref ref-type="fig" rid="F6">6B</xref>). The remains of the polyps are at the summit of the tubular calyces, the apertures are covered by anthocodial sclerites. The coenenchyme has a few layers of sclerites and is basically composed of the same types as the calyx spindles. They are straight or with a slight curvature. They are mostly acute, but can have one end blunt or lobed. They are unilateral spinous with the inner side with complex warts, crowded together so much that their processes anastomose, while on the outer side there are less and sparse spines. Some calycular spindles are club-like with warty elongated handles, straight or curved, and various types of head arrangement, from few conical spines to sharp and long spines crowding the upper part or along the outer side of the sclerite; they have stout terminal spikes (Fig. <xref ref-type="fig" rid="F7">7A</xref>). The spindles reach up to 1.3 mm long and 0.23 mm wide (Fig. <xref ref-type="fig" rid="F7">7A</xref>), <xref ref-type="bibr" rid="B53">Verrill (1869a)</xref> reported spindles <!--PageBreak-->up to 1.8 mm long. They are of a dull yellow to a light brownish colour. The axial sheath is composed of whitish and colourless, tuberculate spindles, 0.14–0.30 mm long and 0.03–0.075 mm wide (Fig. <xref ref-type="fig" rid="F7">7C</xref>) and irregular forms with- the same range of size, and immature forms 0.06–0.07 mm long and 0.015–0.02 mm wide. The anthocodial sclerites are of a pale yellow colour to colourless, mostly club-like as described for the calycular spindles, but shorter (Fig. <xref ref-type="fig" rid="F7">7B</xref>). The colour of the colony light brown.</p><fig id="F6" position="float" orientation="portrait"><label>Figure 6.</label><caption><p><italic><tp:taxon-name><tp:taxon-name-part taxon-name-part-type="genus">Muricea</tp:taxon-name-part> <tp:taxon-name-part taxon-name-part-type="species">squarrosa</tp:taxon-name-part></tp:taxon-name></italic> Verrill, 1869a <named-content xmlns:xlink="http://www.w3.org/1999/xlink" content-type="dwc:institutional_code" xlink:type="simple">YPM</named-content> 1561a. <bold>A</bold> Colony <bold>B</bold> Detail of branches <bold>C</bold> Sclerites, light micrograph.</p></caption><graphic xmlns:xlink="http://www.w3.org/1999/xlink" xlink:href="zookeys-537-001-g006.jpg" position="float" orientation="portrait" xlink:type="simple" id="oo_65415.jpg"/></fig><fig id="F7" position="float" orientation="portrait"><label>Figure 7.</label><caption><p><italic><tp:taxon-name><tp:taxon-name-part taxon-name-part-type="genus">Muricea</tp:taxon-name-part> <tp:taxon-name-part taxon-name-part-type="species">squarrosa</tp:taxon-name-part></tp:taxon-name></italic> Verrill, 1869a <named-content xmlns:xlink="http://www.w3.org/1999/xlink" content-type="dwc:institutional_code" xlink:type="simple">YPM</named-content> 1561a. <bold>A</bold> Calycular and coenenchymal spindles <bold>B</bold> Anthocodial sclerites <bold>C</bold> Axial sheath spindles.</p></caption><graphic xmlns:xlink="http://www.w3.org/1999/xlink" xlink:href="zookeys-537-001-g007.jpg" position="float" orientation="portrait" xlink:type="simple" id="oo_65416.jpg"/></fig></tp:treatment-sec><tp:treatment-sec sec-type="Variability"><title>Variability.</title><p>The other material examined is very consistent with the lectotype, variation is basically in the number of branches and size of the colonies. The largest colony measured was a specimen from Perú reaching 35 cm tall and 30 cm wide (Fig. <xref ref-type="fig" rid="F8">8C</xref>, <italic>in situ</italic>). The colony branching is abundant in some colonies (Fig. <xref ref-type="fig" rid="F8">8C, D</xref>). The colour of the colonies when alive is reddish brown (Fig. <xref ref-type="fig" rid="F8">8A–D</xref>). This colour fades in dry or ethanol preserved colonies. Fresh collected colonies turn the alcohol into a dark brownish colour. The polyps are pale yellow to whitish (Fig. <xref ref-type="fig" rid="F8">8A–D</xref>).</p><fig id="F8" position="float" orientation="portrait"><label>Figure 8.</label><caption><p><italic><tp:taxon-name><tp:taxon-name-part taxon-name-part-type="genus">Muricea</tp:taxon-name-part> <tp:taxon-name-part taxon-name-part-type="species">squarrosa</tp:taxon-name-part></tp:taxon-name></italic> Verrill, 1869a. <italic>In situ</italic> colonies, <bold>A–C</bold> Canoas de Punta Sal, Tumbes, Perú. Photograph by Yuri Hooker <bold>D</bold> Reserva de Producción Faunística Marino Costera Puntilla de Santa Elena, Ecuador. Photograph by Fernando Rivera.</p></caption><graphic xmlns:xlink="http://www.w3.org/1999/xlink" xlink:href="zookeys-537-001-g008.jpg" position="float" orientation="portrait" xlink:type="simple" id="oo_65417.jpg"/></fig></tp:treatment-sec><tp:treatment-sec sec-type="Distribution"><title>Distribution.</title><p>Panamá: Gulf of Chiriquí, Pearl Islands, 10–20 m. Costa Rica: Nicoya Gulf, Santa Elena Peninsula, Marino Ballena National Park, Golfo Dulce, from 25–40 m. Colombia: Málaga Bay (<xref ref-type="bibr" rid="B43">Prahl et al. 1986</xref>, specimens in <abbrev xmlns:xlink="http://www.w3.org/1999/xlink" content-type="institution" xlink:title="Colección de referencia de Biología Marina Universidad Del Valle, Cali, Colombia" xlink:type="simple">CRBMco</abbrev>). Ecuador: Puntilla de Santa Elena, Salinas 18–20 m. Perú: Cabo Blanco, Canoas de Punta Sal, 10–13 m deep. Nicaragua: La Flor, Hueco de Diego, South Pacific, 2–5 m. The species has a wide bathymetric range from 2 m to 40 m, the deepest range being found in Costa Rica.</p></tp:treatment-sec><tp:treatment-sec sec-type="Remarks"><title>Remarks.</title><p>This species was described by <xref ref-type="bibr" rid="B53">Verrill (1869a)</xref> with specimens from Pearl Islands without a holotype designation and appropriate illustrations. We designate <named-content xmlns:xlink="http://www.w3.org/1999/xlink" content-type="dwc:institutional_code" xlink:type="simple">YPM</named-content> 1561a as the lectotype of <italic><tp:taxon-name><tp:taxon-name-part taxon-name-part-type="genus">Muricea</tp:taxon-name-part> <tp:taxon-name-part taxon-name-part-type="species">squarrosa</tp:taxon-name-part></tp:taxon-name></italic> to establish the identity of this species and avoid future misinterpretation.</p><p>The main difference to separate this species from <italic><tp:taxon-name><tp:taxon-name-part taxon-name-part-type="genus">Muricea</tp:taxon-name-part> <tp:taxon-name-part taxon-name-part-type="species">hispida</tp:taxon-name-part></tp:taxon-name></italic> and <italic><tp:taxon-name><tp:taxon-name-part taxon-name-part-type="genus">Muricea</tp:taxon-name-part> <tp:taxon-name-part taxon-name-part-type="species">tubigera</tp:taxon-name-part></tp:taxon-name></italic> is that the calyces are shorter and more distantly placed. Other differences were discussed above (under <italic><tp:taxon-name><tp:taxon-name-part taxon-name-part-type="genus">Muricea</tp:taxon-name-part> <tp:taxon-name-part taxon-name-part-type="species">hispida</tp:taxon-name-part></tp:taxon-name></italic>).</p></tp:treatment-sec><ref-list><ref id="B53"><mixed-citation xmlns:xlink="http://www.w3.org/1999/xlink" xlink:type="simple"><person-group><name name-style="western"><surname>Verrill</surname><given-names>AE</given-names></name></person-group> (<year>1869a</year>) <article-title>Notes on Radiata in the Museum of Yale College, Number 6: Review of the corals and polyps of the West Coast of America.</article-title> <source>Transactions of the Connecticut Academy of Arts and Sciences</source> (<edition>Second Edition</edition>) <volume>1</volume>: <fpage>418</fpage>–<lpage>518</lpage>. </mixed-citation></ref><ref id="B43"><mixed-citation xmlns:xlink="http://www.w3.org/1999/xlink" xlink:type="simple"><person-group><name name-style="western"><surname>Prahl</surname><given-names>H von</given-names></name><name name-style="western"><surname>Escobar</surname><given-names>D</given-names></name><name name-style="western"><surname>Molina</surname><given-names>G</given-names></name></person-group> (<year>1986</year>) <article-title>Octocorales (<tp:taxon-name><tp:taxon-name-part taxon-name-part-type="subclass">Octocorallia</tp:taxon-name-part></tp:taxon-name>: <tp:taxon-name><tp:taxon-name-part taxon-name-part-type="family">Gorgoniidae</tp:taxon-name-part></tp:taxon-name> y <tp:taxon-name><tp:taxon-name-part taxon-name-part-type="family">Plexauridae</tp:taxon-name-part></tp:taxon-name>) de aguas someras del Pacifico colombiano.</article-title> <source>Revista de Biología Tropical</source> <volume>34</volume>(<issue>1</issue>): <fpage>13</fpage>–<lpage>33</lpage>. </mixed-citation></ref></ref-list></tp:taxon-treatment>
