# Supplementary material for: A revision of the genus Muricea Lamouroux, 1821 (Anthozoa, Octocorallia) in the eastern Pacific. Part I: Eumuricea Verrill, 1869 revisited
Source: Zookeys. 2015 Nov 18;(537):1–32. doi: 10.3897/zookeys.537.6025 (PMC4714044; doi:10.3897/zookeys.537.6025)
Supplement: XML Treatment for Muricea tubigera [file zookeys.537.6025-treatment6.xml]

<!DOCTYPE tp:taxon-treatment
  PUBLIC "-//TaxonX//DTD Taxonomic Treatment Publishing DTD v0 20100105//EN" "tax-treatment-NSO.dtd">
<tp:taxon-treatment xmlns:tp="http://www.plazi.org/taxpub"><tp:treatment-meta><kwd-group><label>Taxon classification</label><kwd><named-content content-type="kingdom">Animalia</named-content></kwd><kwd><named-content content-type="order">Alcyonacea</named-content></kwd><kwd><named-content content-type="family">Plexauridae</named-content></kwd></kwd-group><mixed-citation publication-type="journal"><person-group><name><surname>Breedy</surname><given-names>Odalisca</given-names></name><name><surname>Guzman</surname><given-names>Hector M.</given-names></name></person-group><article-title>A revision of the genus <italic><tp:taxon-name><tp:taxon-name-part taxon-name-part-type="genus">Muricea</tp:taxon-name-part></tp:taxon-name></italic> Lamouroux, 1821 (<tp:taxon-name><tp:taxon-name-part taxon-name-part-type="class">Anthozoa</tp:taxon-name-part></tp:taxon-name>, <tp:taxon-name><tp:taxon-name-part taxon-name-part-type="subclass">Octocorallia</tp:taxon-name-part></tp:taxon-name>) in the eastern Pacific. Part I: Eumuricea Verrill, 1869 revisited</article-title><source>Zookeys</source><day>18</day><month>11</month><year>2015</year><volume>2015</volume><issue>537</issue><fpage>1</fpage><lpage>32</lpage><pub-id pub-id-type="doi">10.3897/zookeys.537.6025</pub-id></mixed-citation></tp:treatment-meta><tp:nomenclature><tp:taxon-name>
                                <tp:taxon-name-part taxon-name-part-type="genus">Muricea</tp:taxon-name-part>
                                <tp:taxon-name-part taxon-name-part-type="species">tubigera</tp:taxon-name-part>
                            </tp:taxon-name><tp:taxon-authority>Verrill, 1869</tp:taxon-authority><xref ref-type="fig" rid="F9">Figures 9</xref><xref ref-type="fig" rid="F10">, 10</xref><tp:nomenclature-citation-list><tp:nomenclature-citation><tp:taxon-name><tp:taxon-name-part taxon-name-part-type="genus">Muricea</tp:taxon-name-part> (<tp:taxon-name-part taxon-name-part-type="subgenus">Eumuricea</tp:taxon-name-part>) <tp:taxon-name-part taxon-name-part-type="species">tubigera</tp:taxon-name-part></tp:taxon-name><comment> Verrill, 1869a: 421–422.</comment></tp:nomenclature-citation><tp:nomenclature-citation><tp:taxon-name><tp:taxon-name-part taxon-name-part-type="genus">Eumuricea</tp:taxon-name-part> <tp:taxon-name-part taxon-name-part-type="species">tubigera</tp:taxon-name-part></tp:taxon-name><comment> Kükenthal, 1924: 150.</comment></tp:nomenclature-citation></tp:nomenclature-citation-list></tp:nomenclature><tp:treatment-sec sec-type="material"><title>Material.</title><p>Holotype: <named-content xmlns:xlink="http://www.w3.org/1999/xlink" content-type="dwc:institutional_code" xlink:type="simple">YPM</named-content> 807, dry, figured specimen, Pearl Islands, Panamá, low tide, F.H. Bradley, 1866.</p></tp:treatment-sec><tp:treatment-sec sec-type="Description"><title>Description.</title><p>The holotype is a 17 cm tall and 10 cm wide stout and rigid colony, branching mostly dichotomous (Fig. <xref ref-type="fig" rid="F9">9A</xref>). A short stem, 1 cm in diameter, 1.5 cm long, arises from an oval 3 cm diameter holdfast, and subdivides in two main branches, 0.8–1.2 mm diameter, that fork producing secondary branches that subdivide up to 3 times. All branches are almost the same diameter with blunt, clavate tips. The branches are at distances of 2–7 cm apart and stick upwards at small angles of 30°–35°. Undivided terminal branches are up to 70 mm long, and 7–8 mm in diameter. The axes are dark brown. The calyces are uniformly crowding the branches, close together, about 26 calyces/cm. They are tubular, slender and elongated, up to 5 mm long and up to 0.75 mm wide, with clavate summits. The borders of the calyces are surrounded by long, slender and sharp spindles that project from the surface giving a prickly appearance to the branches (Fig. <xref ref-type="fig" rid="F9">9B</xref>). What remains of the polyps is at the summit of the elevated calyces, the apertures are covered by anthocodial sclerites and some calyx sclerites. The coenenchyme is of a few layers of sclerites, basically of the same types as the calyx spindles. They are mostly unilateral spinous spindles, large, slender, with sharp, blunt or bifurcated ends, some are spinulose on the outer surface and tuberculate on the inner, measuring 0.80–2.0 mm long and 0.07–0.30 mm wide (Fig. <xref ref-type="fig" rid="F10">10A</xref>). The calyx wall is mostly formed by warty, slender rods with one end acute and the other with long complex spines These sclerites are 0.435–0.76 mm long and 0.50–0.65 mm wide, they can have conic spines on the outer side of the sclerite and sparse warts on the inner side (Fig. <xref ref-type="fig" rid="F10">10 B</xref>). <xref ref-type="bibr" rid="B53">Verrill (1869a)</xref> reported a maximum size of 2.34 mm long. The axial sheath is composed of warty spindles (Fig. <xref ref-type="fig" rid="F10">10C</xref>) and tuberculate radiates, 0.12–0.46 mm long and 0.1–0.4 mm wide (Fig. <xref ref-type="fig" rid="F10">10D</xref>). All sclerites are whitish to colourless (Fig. <xref ref-type="fig" rid="F9">9C</xref>). The colour of the colony is light brown.</p><fig id="F9" position="float" orientation="portrait"><label>Figure 9.</label><caption><p><italic><tp:taxon-name><tp:taxon-name-part taxon-name-part-type="genus">Muricea</tp:taxon-name-part> <tp:taxon-name-part taxon-name-part-type="species">tubigera</tp:taxon-name-part></tp:taxon-name></italic> Verrill, 1869a <named-content xmlns:xlink="http://www.w3.org/1999/xlink" content-type="dwc:institutional_code" xlink:type="simple">YPM</named-content> 807. <bold>A</bold> Colony <bold>B</bold> Detail of branches <bold>C</bold> Sclerites, light micrograph.</p></caption><graphic xmlns:xlink="http://www.w3.org/1999/xlink" xlink:href="zookeys-537-001-g009.jpg" position="float" orientation="portrait" xlink:type="simple" id="oo_65418.jpg"/></fig><fig id="F10" position="float" orientation="portrait"><label>Figure 10.</label><caption><p><italic><tp:taxon-name><tp:taxon-name-part taxon-name-part-type="genus">Muricea</tp:taxon-name-part> <tp:taxon-name-part taxon-name-part-type="species">tubigera</tp:taxon-name-part></tp:taxon-name></italic> Verrill, 1869a <named-content xmlns:xlink="http://www.w3.org/1999/xlink" content-type="dwc:institutional_code" xlink:type="simple">YPM</named-content> 807. <bold>A, B</bold> Calycular and coenenchymal spindles <bold>C, D</bold> Axial sheath spindles.</p></caption><graphic xmlns:xlink="http://www.w3.org/1999/xlink" xlink:href="zookeys-537-001-g010.jpg" position="float" orientation="portrait" xlink:type="simple" id="oo_65419.jpg"/></fig></tp:treatment-sec><tp:treatment-sec sec-type="Distribution"><title>Distribution.</title><p>Reported only from the type locality, Pearl Islands, Panamá. This species has not been found in our recent surveys along the Pacific coast of Panamá.</p></tp:treatment-sec><tp:treatment-sec sec-type="Remarks"><title>Remarks.</title><p><xref ref-type="bibr" rid="B53">Verrill (1869a)</xref> described this species with one specimen that constitutes the holotype. The very long and slender calyces of this species, the sharper spindles and the thickness of the branches separate this species from the others (Table <xref ref-type="table" rid="T1">1</xref>).</p></tp:treatment-sec><tp:treatment-sec><!--Section generated to contain objects referenced in tp:taxon-treatment.--><table-wrap id="T1" position="float" orientation="portrait"><label>Table 1.</label><caption><p>Comparative features of the eastern Pacific genus <italic><tp:taxon-name><tp:taxon-name-part taxon-name-part-type="genus">Muricea</tp:taxon-name-part></tp:taxon-name></italic> Lamouroux, 1821. Diameter of the branches is including calyces; size of the sclerites and other measurements are based on type material examined in this study. () Represents Verrill max size of sclerites. All measurements are given in mm.</p></caption><table id="TID0E46BG" rules="all"><tbody><tr><th rowspan="1" colspan="1">Species</th><th rowspan="1" colspan="1">Colony colour</th><th rowspan="1" colspan="1">Colony shape</th><th rowspan="1" colspan="1">Length unbranched ends</th><th rowspan="1" colspan="1">Diameter of end branchlets</th><th rowspan="1" colspan="1">Coenenchyme</th><th rowspan="1" colspan="1">Calyx height</th><th rowspan="1" colspan="1">Calyx diameter</th><th rowspan="1" colspan="1">Calyx arrangement at branchlets</th><th rowspan="1" colspan="1">No. calyces/cm</th><th rowspan="1" colspan="1">Largest spindles</th><th rowspan="1" colspan="1">Axial sheath sclerites length range</th><th rowspan="1" colspan="1">Sclerite colours</th></tr><tr><td rowspan="1" colspan="1"><italic><tp:taxon-name><tp:taxon-name-part taxon-name-part-type="genus">Muricea</tp:taxon-name-part> <tp:taxon-name-part taxon-name-part-type="species">acervata</tp:taxon-name-part></tp:taxon-name></italic></td><td rowspan="1" colspan="1">b</td><td rowspan="1" colspan="1">cand</td><td rowspan="1" colspan="1">70</td><td rowspan="1" colspan="1">7</td><td rowspan="1" colspan="1">T</td><td rowspan="1" colspan="1">2.50</td><td rowspan="1" colspan="1">2</td><td rowspan="1" colspan="1">cl</td><td rowspan="1" colspan="1">21</td><td rowspan="1" colspan="1">1.8 (2)</td><td rowspan="1" colspan="1">0.15–0.30</td><td rowspan="1" colspan="1">lb, do, py, w</td></tr><tr><td rowspan="1" colspan="1"><italic><tp:taxon-name><tp:taxon-name-part taxon-name-part-type="genus">Muricea</tp:taxon-name-part> <tp:taxon-name-part taxon-name-part-type="species">hispida</tp:taxon-name-part></tp:taxon-name></italic></td><td rowspan="1" colspan="1">lb</td><td rowspan="1" colspan="1">bu</td><td rowspan="1" colspan="1">20</td><td rowspan="1" colspan="1">8</td><td rowspan="1" colspan="1">t</td><td rowspan="1" colspan="1">4</td><td rowspan="1" colspan="1">1.80</td><td rowspan="1" colspan="1">cl</td><td rowspan="1" colspan="1">14</td><td rowspan="1" colspan="1">1.6 (2.6)</td><td rowspan="1" colspan="1">0.13–0.56</td><td rowspan="1" colspan="1">w, c</td></tr><tr><td rowspan="1" colspan="1"><xref ref-type="table-fn" rid="TN1">*</xref><italic><tp:taxon-name><tp:taxon-name-part taxon-name-part-type="genus">Muricea</tp:taxon-name-part> <tp:taxon-name-part taxon-name-part-type="species">horrida</tp:taxon-name-part></tp:taxon-name></italic></td><td rowspan="1" colspan="1">lb</td><td rowspan="1" colspan="1">bu</td><td rowspan="1" colspan="1">-</td><td rowspan="1" colspan="1">-</td><td rowspan="1" colspan="1">-</td><td rowspan="1" colspan="1">-</td><td rowspan="1" colspan="1">1.50</td><td rowspan="1" colspan="1">s</td><td rowspan="1" colspan="1">-</td><td rowspan="1" colspan="1">1.2</td><td rowspan="1" colspan="1">-</td><td rowspan="1" colspan="1">-</td></tr><tr><td rowspan="1" colspan="1"><italic><tp:taxon-name><tp:taxon-name-part taxon-name-part-type="genus">Muricea</tp:taxon-name-part> <tp:taxon-name-part taxon-name-part-type="species">squarrosa</tp:taxon-name-part></tp:taxon-name></italic></td><td rowspan="1" colspan="1">lb-b</td><td rowspan="1" colspan="1">bu</td><td rowspan="1" colspan="1">40</td><td rowspan="1" colspan="1">5</td><td rowspan="1" colspan="1">mt</td><td rowspan="1" colspan="1">2.6</td><td rowspan="1" colspan="1">1.75</td><td rowspan="1" colspan="1">s</td><td rowspan="1" colspan="1">14</td><td rowspan="1" colspan="1">1.3 (1.8)</td><td rowspan="1" colspan="1">0.14–0.30</td><td rowspan="1" colspan="1">py, lb, w, c</td></tr><tr><td rowspan="1" colspan="1"><italic><tp:taxon-name><tp:taxon-name-part taxon-name-part-type="genus">Muricea</tp:taxon-name-part> <tp:taxon-name-part taxon-name-part-type="species">tubigera</tp:taxon-name-part></tp:taxon-name></italic></td><td rowspan="1" colspan="1">lb</td><td rowspan="1" colspan="1">cand</td><td rowspan="1" colspan="1">70</td><td rowspan="1" colspan="1">8</td><td rowspan="1" colspan="1">mt</td><td rowspan="1" colspan="1">5</td><td rowspan="1" colspan="1">0.70</td><td rowspan="1" colspan="1">cl</td><td rowspan="1" colspan="1">26</td><td rowspan="1" colspan="1">2.0 (2.28)</td><td rowspan="1" colspan="1">0.12–0.46</td><td rowspan="1" colspan="1">w, c</td></tr></tbody></table><table-wrap-foot><fn id="TN1"><label>*</label><p>No type material available for this study, data given from <xref ref-type="bibr" rid="B39">Möbius 1861</xref>.</p></fn><fn id="TN2"><label>-</label><p>No information available</p></fn><fn id="TN3"><p>calyx arrangement: cl, close; s, sparse</p></fn><fn id="TN4"><p>coenenchyme: t, thin, T, thick, mt, moderate thick</p></fn><fn id="TN5"><p>colour: b, brown, bi, bicoloured; c, colourless, transparent; do, dark orange; lb, light brown; py, pale yellow; w, whitish</p></fn><fn id="TN6"><p>colony shape: bu, bushy, ascending; cand, candelabrum, irregular dichotomous</p></fn></table-wrap-foot></table-wrap><fn id="TN1"><label>*</label><p>No type material available for this study, data given from <xref ref-type="bibr" rid="B39">Möbius 1861</xref>.</p></fn></tp:treatment-sec><ref-list><ref id="B53"><mixed-citation xmlns:xlink="http://www.w3.org/1999/xlink" xlink:type="simple"><person-group><name name-style="western"><surname>Verrill</surname><given-names>AE</given-names></name></person-group> (<year>1869a</year>) <article-title>Notes on Radiata in the Museum of Yale College, Number 6: Review of the corals and polyps of the West Coast of America.</article-title> <source>Transactions of the Connecticut Academy of Arts and Sciences</source> (<edition>Second Edition</edition>) <volume>1</volume>: <fpage>418</fpage>–<lpage>518</lpage>. </mixed-citation></ref><ref id="B39"><mixed-citation xmlns:xlink="http://www.w3.org/1999/xlink" xlink:type="simple"><person-group><name name-style="western"><surname>Möbius</surname><given-names>K</given-names></name></person-group> (<year>1861</year>) <article-title>Neue Gorgoniden des naturhistorischen Museums zu Hamburg.</article-title> <source>Nova Acta Acad. Caesareae Leopoldino-<tp:taxon-name><tp:taxon-name-part taxon-name-part-type="subfamily">Carolinae</tp:taxon-name-part></tp:taxon-name> Germanicae Nat Curiosorum</source> <volume>29</volume>: <fpage>1</fpage>–<lpage>12</lpage>. </mixed-citation></ref></ref-list></tp:taxon-treatment>
