# Supplementary material for: A revision of the genus Muricea Lamouroux, 1821 (Anthozoa, Octocorallia) in the eastern Pacific. Part I: Eumuricea Verrill, 1869 revisited
Source: Zookeys. 2015 Nov 18;(537):1–32. doi: 10.3897/zookeys.537.6025 (PMC4714044; doi:10.3897/zookeys.537.6025)
Supplement: XML Treatment for Swiftia pusilla [file zookeys.537.6025-treatment8.xml]

<!DOCTYPE tp:taxon-treatment
  PUBLIC "-//TaxonX//DTD Taxonomic Treatment Publishing DTD v0 20100105//EN" "tax-treatment-NSO.dtd">
<tp:taxon-treatment xmlns:tp="http://www.plazi.org/taxpub"><tp:treatment-meta><kwd-group><label>Taxon classification</label><kwd><named-content content-type="kingdom">Animalia</named-content></kwd><kwd><named-content content-type="order">Alcyonacea</named-content></kwd><kwd><named-content content-type="family">Plexauridae</named-content></kwd></kwd-group><mixed-citation publication-type="journal"><person-group><name><surname>Breedy</surname><given-names>Odalisca</given-names></name><name><surname>Guzman</surname><given-names>Hector M.</given-names></name></person-group><article-title>A revision of the genus <italic><tp:taxon-name><tp:taxon-name-part taxon-name-part-type="genus">Muricea</tp:taxon-name-part></tp:taxon-name></italic> Lamouroux, 1821 (<tp:taxon-name><tp:taxon-name-part taxon-name-part-type="class">Anthozoa</tp:taxon-name-part></tp:taxon-name>, <tp:taxon-name><tp:taxon-name-part taxon-name-part-type="subclass">Octocorallia</tp:taxon-name-part></tp:taxon-name>) in the eastern Pacific. Part I: Eumuricea Verrill, 1869 revisited</article-title><source>Zookeys</source><day>18</day><month>11</month><year>2015</year><volume>2015</volume><issue>537</issue><fpage>1</fpage><lpage>32</lpage><pub-id pub-id-type="doi">10.3897/zookeys.537.6025</pub-id></mixed-citation></tp:treatment-meta><tp:nomenclature><tp:taxon-name>
                                <tp:taxon-name-part taxon-name-part-type="genus">Swiftia</tp:taxon-name-part>
                                <tp:taxon-name-part taxon-name-part-type="species">pusilla</tp:taxon-name-part>
                            </tp:taxon-name><tp:taxon-authority>(Nutting, 1909)</tp:taxon-authority><tp:taxon-status xmlns:xlink="http://www.w3.org/1999/xlink" xlink:type="simple">comb. n.</tp:taxon-status><xref ref-type="fig" rid="F11">Figure 11</xref><tp:nomenclature-citation-list><tp:nomenclature-citation><tp:taxon-name><tp:taxon-name-part taxon-name-part-type="genus">Eumuricea</tp:taxon-name-part> <tp:taxon-name-part taxon-name-part-type="species">pusilla</tp:taxon-name-part></tp:taxon-name><comment> Nutting, 1909: 718–719; <xref ref-type="bibr" rid="B34">Kükenthal 1924</xref>: 152.</comment></tp:nomenclature-citation></tp:nomenclature-citation-list></tp:nomenclature><tp:treatment-sec sec-type="material"><title>Material.</title><p>Holotype. <named-content xmlns:xlink="http://www.w3.org/1999/xlink" content-type="dwc:institutional_code" xlink:type="simple">USNM</named-content> 25430, ethanol/dry preserved, Point Loma, San Diego, California, Albatross R/V, California Coast Expedition, 166–177 m, 15 May 1904.</p></tp:treatment-sec><tp:treatment-sec sec-type="Description"><title>Description</title><p>(after <xref ref-type="bibr" rid="B40">Nutting 1909</xref>: 718). The holotype was a small, roughly flabellate colony, 37 mm long, branching in an irregular manner. The main stem gives off four alternate branches at irregular intervals, the two longest being 13 mm apart. The calyces are low rounded domes, about 1 mm long and 2 mm wide, separated about 2.5 mm from summit to summit. The polyps are completely retracted. “The calycular walls are covered with very hispid spicules (sclerites), which have their edges somewhat overlapping and are, in general, disposed transversely rather than otherwise”. Nutting reports the presence of a collaret and tentacles armed with sharp spindle-shaped sclerites longitudinally arranged, but <italic>in chevron</italic> at the base of the tentacles. Other type of sclerites are asymmetrical spindles with irregular sharp edges and processes, various types of clubs, scales, stars and double stars. The colour of the colony is whitish to gray.</p></tp:treatment-sec><tp:treatment-sec sec-type="Distribution"><title>Distribution.</title><p>Reported for the type locality Point Loma, California.</p></tp:treatment-sec><tp:treatment-sec sec-type="Remarks"><title>Remarks.</title><p>What remain from the holotype are small pieces of branches: two fragments, 16 mm and 12 mm long, the former with 9 polyps, the latter with 5 (pers. comm. S. Cairns) (Fig. <xref ref-type="fig" rid="F11">11A</xref>). Nutting’s illustrations (1909, PL. LXXXVIII) show some fragments of a thin colony. The sclerites are almost disintegrated, SEMs obtained by S. Cairns (<named-content xmlns:xlink="http://www.w3.org/1999/xlink" content-type="dwc:institutional_code" xlink:type="simple">USNM</named-content>) show spindles as the prevailing type of sclerites (Fig. <xref ref-type="fig" rid="F11">11B</xref>). It is not possible to confirm the other types of sclerites described by <xref ref-type="bibr" rid="B40">Nutting (1909)</xref> and his description is fairly general. However, the characteristics that we could analyse of the species fit with the genus <italic><tp:taxon-name><tp:taxon-name-part taxon-name-part-type="genus">Swiftia</tp:taxon-name-part></tp:taxon-name></italic>. For this reason, we herein propose the genus <italic><tp:taxon-name><tp:taxon-name-part taxon-name-part-type="genus">Swiftia</tp:taxon-name-part></tp:taxon-name></italic> as a more accurate alternative for the species (Table <xref ref-type="table" rid="T2">2</xref>).</p><fig id="F11" position="float" orientation="portrait"><label>Figure 11.</label><caption><p><italic><tp:taxon-name><tp:taxon-name-part taxon-name-part-type="genus">Swiftia</tp:taxon-name-part> <tp:taxon-name-part taxon-name-part-type="species">pusilla</tp:taxon-name-part></tp:taxon-name></italic> (Nutting, 1909). <bold>A</bold> Fragment of the holotype <bold>B</bold> <abbrev xmlns:xlink="http://www.w3.org/1999/xlink" xlink:title="Scanning Electron Microscopy" xlink:type="simple">SEM</abbrev> sclerites. Photographs by S. Cairns (<named-content xmlns:xlink="http://www.w3.org/1999/xlink" content-type="dwc:institutional_code" xlink:type="simple">USNM</named-content>).</p></caption><graphic xmlns:xlink="http://www.w3.org/1999/xlink" xlink:href="zookeys-537-001-g011.jpg" position="float" orientation="portrait" xlink:type="simple" id="oo_65420.jpg"/></fig><table-wrap id="T2" position="float" orientation="portrait"><label>Table 2.</label><caption><p>Proposed genera for species misplaced in the genus <italic><tp:taxon-name><tp:taxon-name-part taxon-name-part-type="genus">Eumuricea</tp:taxon-name-part></tp:taxon-name></italic> Verrill, 1869.</p></caption><table id="TID0EORAI" rules="all"><tbody><tr><th rowspan="1" colspan="1">Species</th><th rowspan="1" colspan="1">Original author</th><th rowspan="1" colspan="1">Author <xref ref-type="table-fn" rid="TN7">*</xref></th><th rowspan="1" colspan="1">Actual status</th><th rowspan="1" colspan="1">Proposed status</th><th rowspan="1" colspan="1">Distribution</th><th rowspan="1" colspan="1">Depth (m)</th></tr><tr><td rowspan="1" colspan="1"><italic><tp:taxon-name><tp:taxon-name-part taxon-name-part-type="genus">Eumuricea</tp:taxon-name-part> <tp:taxon-name-part taxon-name-part-type="species">atlantica</tp:taxon-name-part></tp:taxon-name></italic></td><td rowspan="1" colspan="1">Riess, 1929</td><td rowspan="1" colspan="1"><xref ref-type="bibr" rid="B5">Bayer 1961</xref></td><td rowspan="1" colspan="1"><italic><tp:taxon-name><tp:taxon-name-part taxon-name-part-type="genus">Muricea</tp:taxon-name-part></tp:taxon-name></italic> Lamouroux</td><td rowspan="1" colspan="1"/><td rowspan="1" colspan="1">Tortugas, Kingston, Jamaica, Caribbean sea</td><td rowspan="1" colspan="1">18</td></tr><tr><td rowspan="1" colspan="1"><italic><tp:taxon-name><tp:taxon-name-part taxon-name-part-type="genus">Eumuricea</tp:taxon-name-part> <tp:taxon-name-part taxon-name-part-type="species">pusilla</tp:taxon-name-part></tp:taxon-name></italic></td><td rowspan="1" colspan="1">Nutting, 1909</td><td rowspan="1" colspan="1">herein</td><td rowspan="1" colspan="1"><italic><tp:taxon-name><tp:taxon-name-part taxon-name-part-type="genus">Eumuricea</tp:taxon-name-part></tp:taxon-name></italic></td><td rowspan="1" colspan="1"><italic><tp:taxon-name><tp:taxon-name-part taxon-name-part-type="genus">Swiftia</tp:taxon-name-part></tp:taxon-name></italic> Duchassaing &amp; Michelotti, 1864</td><td rowspan="1" colspan="1">Point Loma, California, Pacific Ocean</td><td rowspan="1" colspan="1">176</td></tr><tr><td rowspan="1" colspan="1"><italic><tp:taxon-name><tp:taxon-name-part taxon-name-part-type="genus">Eumuricea</tp:taxon-name-part> <tp:taxon-name-part taxon-name-part-type="species">ramosa</tp:taxon-name-part></tp:taxon-name></italic></td><td rowspan="1" colspan="1">Thomson &amp; Simpson, 1909</td><td rowspan="1" colspan="1">herein</td><td rowspan="1" colspan="1"><italic><tp:taxon-name><tp:taxon-name-part taxon-name-part-type="genus">Eumuricea</tp:taxon-name-part></tp:taxon-name></italic></td><td rowspan="1" colspan="1"><italic><tp:taxon-name><tp:taxon-name-part taxon-name-part-type="genus">Astrogorgia</tp:taxon-name-part></tp:taxon-name></italic><break/> Verrill, 1868</td><td rowspan="1" colspan="1">Andaman sea, Indian Ocean</td><td rowspan="1" colspan="1">83–494</td></tr><tr><td rowspan="1" colspan="1"><italic><tp:taxon-name><tp:taxon-name-part taxon-name-part-type="genus">Eumuricea</tp:taxon-name-part> <tp:taxon-name-part taxon-name-part-type="species">rigida</tp:taxon-name-part></tp:taxon-name></italic></td><td rowspan="1" colspan="1">Thomson, 1927</td><td rowspan="1" colspan="1">Ofwegen, L.P. van 2014</td><td rowspan="1" colspan="1"><italic><tp:taxon-name><tp:taxon-name-part taxon-name-part-type="genus">Thesea</tp:taxon-name-part></tp:taxon-name></italic></td><td rowspan="1" colspan="1"/><td rowspan="1" colspan="1">Along Monaco, Western Atlantic</td><td rowspan="1" colspan="1">1732</td></tr><tr><td rowspan="1" colspan="1"><italic><tp:taxon-name><tp:taxon-name-part taxon-name-part-type="genus">Eumuricea</tp:taxon-name-part> <tp:taxon-name-part taxon-name-part-type="species">rugosa</tp:taxon-name-part></tp:taxon-name></italic></td><td rowspan="1" colspan="1">Thomson, 1927</td><td rowspan="1" colspan="1">Grasshoff, 1992</td><td rowspan="1" colspan="1"><italic><tp:taxon-name><tp:taxon-name-part taxon-name-part-type="genus">Leptogorgia</tp:taxon-name-part> <tp:taxon-name-part taxon-name-part-type="species">ruberrima</tp:taxon-name-part></tp:taxon-name></italic></td><td rowspan="1" colspan="1"/><td rowspan="1" colspan="1">Iles Cap Vert, Western Atlantic</td><td rowspan="1" colspan="1">91</td></tr><tr><td rowspan="1" colspan="1"><italic><tp:taxon-name><tp:taxon-name-part taxon-name-part-type="genus">Eumuricea</tp:taxon-name-part> <tp:taxon-name-part taxon-name-part-type="species">splendens</tp:taxon-name-part></tp:taxon-name></italic></td><td rowspan="1" colspan="1">Thomson &amp; Simpson, 1909</td><td rowspan="1" colspan="1">herein</td><td rowspan="1" colspan="1"><italic><tp:taxon-name><tp:taxon-name-part taxon-name-part-type="genus">Eumuricea</tp:taxon-name-part></tp:taxon-name></italic></td><td rowspan="1" colspan="1"><italic><tp:taxon-name><tp:taxon-name-part taxon-name-part-type="genus">Astrogorgia</tp:taxon-name-part></tp:taxon-name></italic> Verrill, 1868</td><td rowspan="1" colspan="1">Marble Rock, Mergui Archipelago, Andaman sea, Indian Ocean</td><td rowspan="1" colspan="1">not given</td></tr></tbody></table><table-wrap-foot><fn id="TN7"><label>*</label><p>Author who transferred the original species to another genera or our new proposed genera for the species.</p></fn></table-wrap-foot></table-wrap></tp:treatment-sec><ref-list><ref id="B34"><mixed-citation xmlns:xlink="http://www.w3.org/1999/xlink" xlink:type="simple"><person-group><name name-style="western"><surname>Kükenthal</surname><given-names>W</given-names></name></person-group> (<year>1924</year>) <source><tp:taxon-name><tp:taxon-name-part taxon-name-part-type="suborder">Gorgonaria</tp:taxon-name-part></tp:taxon-name>. Das Tierreich</source>, <volume>Vol. 47</volume>. <publisher-name>Walter de Gruyter and Company</publisher-name>, <publisher-loc>Berlin, und Leipzig</publisher-loc>, <size units="page">478 pp</size>. </mixed-citation></ref><ref id="B40"><mixed-citation xmlns:xlink="http://www.w3.org/1999/xlink" xlink:type="simple"><person-group><name name-style="western"><surname>Nutting</surname><given-names>CC</given-names></name></person-group> (<year>1909</year>) <article-title>Alcyonaria of the California coast.</article-title> <source>Proceedings of the United States National Museum</source> <volume>35</volume>: <fpage>681</fpage>–<lpage>727</lpage>. doi: <ext-link xlink:type="simple" ext-link-type="doi" xlink:href="10.5479/si.00963801.35-1658.681">10.5479/si.00963801.35-1658.681</ext-link> </mixed-citation></ref><ref id="B5"><mixed-citation xmlns:xlink="http://www.w3.org/1999/xlink" xlink:type="simple"><person-group><name name-style="western"><surname>Bayer</surname><given-names>FM</given-names></name></person-group> (<year>1961</year>) <article-title>The shallow-water <tp:taxon-name><tp:taxon-name-part taxon-name-part-type="subclass">Octocorallia</tp:taxon-name-part></tp:taxon-name> of the West Indian Region: (A manual for marine biologists).</article-title> In: <person-group><name name-style="western"><surname>Hummelinck</surname><given-names>W</given-names></name></person-group> (<role>Ed.</role>) <source>Studies on the Fauna of Curacao and other Caribbean Islands</source> <volume>12</volume>(<issue>55</issue>): <fpage>1</fpage>–<lpage>373</lpage>. </mixed-citation></ref></ref-list></tp:taxon-treatment>
