# Supplementary material for: A revision of the genus Muricea Lamouroux, 1821 (Anthozoa, Octocorallia) in the eastern Pacific. Part I: Eumuricea Verrill, 1869 revisited
Source: Zookeys. 2015 Nov 18;(537):1–32. doi: 10.3897/zookeys.537.6025 (PMC4714044; doi:10.3897/zookeys.537.6025)
Supplement: XML Treatment for Astrogorgia splendens [file zookeys.537.6025-treatment10.xml]

<!DOCTYPE tp:taxon-treatment
  PUBLIC "-//TaxonX//DTD Taxonomic Treatment Publishing DTD v0 20100105//EN" "tax-treatment-NSO.dtd">
<tp:taxon-treatment xmlns:tp="http://www.plazi.org/taxpub"><tp:treatment-meta><kwd-group><label>Taxon classification</label><kwd><named-content content-type="kingdom">Animalia</named-content></kwd><kwd><named-content content-type="order">Alcyonacea</named-content></kwd><kwd><named-content content-type="family">Plexauridae</named-content></kwd></kwd-group><mixed-citation publication-type="journal"><person-group><name><surname>Breedy</surname><given-names>Odalisca</given-names></name><name><surname>Guzman</surname><given-names>Hector M.</given-names></name></person-group><article-title>A revision of the genus <italic><tp:taxon-name><tp:taxon-name-part taxon-name-part-type="genus">Muricea</tp:taxon-name-part></tp:taxon-name></italic> Lamouroux, 1821 (<tp:taxon-name><tp:taxon-name-part taxon-name-part-type="class">Anthozoa</tp:taxon-name-part></tp:taxon-name>, <tp:taxon-name><tp:taxon-name-part taxon-name-part-type="subclass">Octocorallia</tp:taxon-name-part></tp:taxon-name>) in the eastern Pacific. Part I: Eumuricea Verrill, 1869 revisited</article-title><source>Zookeys</source><day>18</day><month>11</month><year>2015</year><volume>2015</volume><issue>537</issue><fpage>1</fpage><lpage>32</lpage><pub-id pub-id-type="doi">10.3897/zookeys.537.6025</pub-id></mixed-citation></tp:treatment-meta><tp:nomenclature><tp:taxon-name>
                                <tp:taxon-name-part taxon-name-part-type="genus">Astrogorgia</tp:taxon-name-part>
                                <tp:taxon-name-part taxon-name-part-type="species">splendens</tp:taxon-name-part>
                            </tp:taxon-name><tp:taxon-authority>(Thomson &amp; Simpson, 1909)</tp:taxon-authority><tp:taxon-status xmlns:xlink="http://www.w3.org/1999/xlink" xlink:type="simple">comb. n.</tp:taxon-status><xref ref-type="fig" rid="F12">Figures 12</xref><xref ref-type="fig" rid="F13">, 13</xref><!--PageBreak--><!--PageBreak--><tp:nomenclature-citation-list><tp:nomenclature-citation><tp:taxon-name><tp:taxon-name-part taxon-name-part-type="genus">Eumuricea</tp:taxon-name-part> <tp:taxon-name-part taxon-name-part-type="species">splendens</tp:taxon-name-part></tp:taxon-name><comment> Thomson &amp; Simpson, 1909: 258–259.</comment></tp:nomenclature-citation></tp:nomenclature-citation-list></tp:nomenclature><tp:treatment-sec sec-type="material"><title>Material.</title><p>Holotype: BM 1933.05.03.094, ethanol preserved, Marble Rock, Mergui Archipelago, Myanmar, Andaman Sea. No more data available.</p></tp:treatment-sec><tp:treatment-sec sec-type="Description"><title>Description</title><p>[see also <xref ref-type="bibr" rid="B47">Thomson and Simpson (1909)</xref>]. The holotype is a 9.5 cm tall and 6 cm wide colony. Several stems arise from a spreading holdfast but only one branch ramifies in two secondary branches, the others are broken close to the base (Fig. <xref ref-type="fig" rid="F13">13A, B</xref>) that is partially covered by a sponge. The branching is lateral and irregular, predominantly in one plane. Secondary branches subdivide up to 7 times upwards at small angles. Free end branches reach up to 3.5 cm long. The axis is <!--PageBreak-->horny and of a light brown colour. The polyps are prominent and distributed longitudinally in two rows at the base of the main branches, but more irregularly and crowded at the upper parts. The calyces are prominent up to 2 mm in diameter and up to 1.5 mm high (Fig. <xref ref-type="fig" rid="F12">12B</xref>). The anthocodial sclerites are arranged in collaret and points, “en chevron” at the base of the tentacles. The anthocodiae are completely retractile and show an octoradiate star-like arrangement. The coenenchyme and calyces are composed of whitish and reddish sclerites (Fig. <xref ref-type="fig" rid="F12">12C</xref>). They are mostly warty spindles, straight, curved, and branched, mostly with acute ends, and ornamented with complex tubercles and prickles. These spindles measure 0.21–1.0 mm long and 0.046–0.16 wide (Fig. <xref ref-type="fig" rid="F13">13</xref>). The anthocodials are warty rods, 0.15–0.20 mm long and 0.03–0.06 mm wide (Fig. <xref ref-type="fig" rid="F12">12C</xref>). The colour of the colony is pale pink with reddish calyces.</p><fig id="F12" position="float" orientation="portrait"><label>Figure 12.</label><caption><p><italic><tp:taxon-name><tp:taxon-name-part taxon-name-part-type="genus">Astrogorgia</tp:taxon-name-part> <tp:taxon-name-part taxon-name-part-type="species">splendens</tp:taxon-name-part></tp:taxon-name></italic> (Thomson &amp; Simpson, 1909), BM 1933.05.03.094. <bold>A</bold> Colony <bold>B</bold> Detail of branches <bold>C</bold> Sclerites, light micrograph.</p></caption><graphic xmlns:xlink="http://www.w3.org/1999/xlink" xlink:href="zookeys-537-001-g012.jpg" position="float" orientation="portrait" xlink:type="simple" id="oo_65421.jpg"/></fig><fig id="F13" position="float" orientation="portrait"><label>Figure 13.</label><caption><p><italic><tp:taxon-name><tp:taxon-name-part taxon-name-part-type="genus">Astrogorgia</tp:taxon-name-part> <tp:taxon-name-part taxon-name-part-type="species">splendens</tp:taxon-name-part></tp:taxon-name></italic> (Thomson &amp; Simpson, 1909), BM 1933.05.03.094. <abbrev xmlns:xlink="http://www.w3.org/1999/xlink" xlink:title="Scanning Electron Microscopy" xlink:type="simple">SEM</abbrev> sclerites.</p></caption><graphic xmlns:xlink="http://www.w3.org/1999/xlink" xlink:href="zookeys-537-001-g013.jpg" position="float" orientation="portrait" xlink:type="simple" id="oo_65422.jpg"/></fig></tp:treatment-sec><tp:treatment-sec sec-type="Distribution"><title>Distribution.</title><p>From the type locality, Marbel Rock, Mergui Archipelago, Andaman Sea, Indian Ocean. No data available about the depth range.</p></tp:treatment-sec><tp:treatment-sec sec-type="Remarks"><title>Remarks.</title><p>The two species described in <italic><tp:taxon-name><tp:taxon-name-part taxon-name-part-type="genus">Eumuricea</tp:taxon-name-part></tp:taxon-name></italic> by <xref ref-type="bibr" rid="B47">Thomson and Simpson (1909)</xref> appear in the BM catalogue as species of the genus <italic><tp:taxon-name><tp:taxon-name-part taxon-name-part-type="genus">Muricella</tp:taxon-name-part></tp:taxon-name></italic>, <italic><tp:taxon-name><tp:taxon-name-part taxon-name-part-type="species">ramosa</tp:taxon-name-part></tp:taxon-name></italic> and <italic><tp:taxon-name><tp:taxon-name-part taxon-name-part-type="species">splendens</tp:taxon-name-part></tp:taxon-name></italic>. However, <xref ref-type="bibr" rid="B20">Fabricius and Alderslade (2001)</xref>, and <xref ref-type="bibr" rid="B23">Grasshoff (1999)</xref> refer to the genus <italic><tp:taxon-name><tp:taxon-name-part taxon-name-part-type="genus">Muricella</tp:taxon-name-part></tp:taxon-name></italic> as being planar large fans, often net-like, and large, with thick coenenchyme. <!--PageBreak--><italic><tp:taxon-name><tp:taxon-name-part taxon-name-part-type="genus">Eumuricea</tp:taxon-name-part> <tp:taxon-name-part taxon-name-part-type="species">splendens</tp:taxon-name-part></tp:taxon-name></italic> sensu Thomson &amp; Simpson (1909) is a small specimen 9.5 cm in height, and <italic><tp:taxon-name><tp:taxon-name-part taxon-name-part-type="genus">Eumuricea</tp:taxon-name-part> <tp:taxon-name-part taxon-name-part-type="species">ramosa</tp:taxon-name-part></tp:taxon-name></italic> is supposedly a large specimen, both with thin coenenchyme, and without net-like colonies. The description and sizes of the sclerites given by the above authors for the genus <italic><tp:taxon-name><tp:taxon-name-part taxon-name-part-type="genus">Muricella</tp:taxon-name-part></tp:taxon-name></italic> do not fit these two species. Furthermore, <xref ref-type="bibr" rid="B47">Thomson and Simpson’s (1909)</xref> holotype of <italic><tp:taxon-name><tp:taxon-name-part taxon-name-part-type="genus">Eumuricea</tp:taxon-name-part> <tp:taxon-name-part taxon-name-part-type="species">splendens</tp:taxon-name-part></tp:taxon-name></italic> does not agree with the characteristics of <italic><tp:taxon-name><tp:taxon-name-part taxon-name-part-type="genus">Eumuricea</tp:taxon-name-part></tp:taxon-name></italic>. Although <xref ref-type="bibr" rid="B47">Thomson and Simpson (1909)</xref>, acknowledge some resemblance with <italic><tp:taxon-name><tp:taxon-name-part taxon-name-part-type="genus">Eumuricea</tp:taxon-name-part> <tp:taxon-name-part taxon-name-part-type="species">acervata</tp:taxon-name-part></tp:taxon-name></italic>, the holotype does not have tubular calyces and does not show the characteristic unilateral spinous spindles of <italic><tp:taxon-name><tp:taxon-name-part taxon-name-part-type="genus">Eumuricea</tp:taxon-name-part></tp:taxon-name></italic>. The dominant types of sclerites are acute warty spindles and variations. Therefore, we propose to transfer this species to the genus <italic><tp:taxon-name><tp:taxon-name-part taxon-name-part-type="genus">Astrogorgia</tp:taxon-name-part></tp:taxon-name></italic>.</p></tp:treatment-sec><ref-list><ref id="B47"><mixed-citation xmlns:xlink="http://www.w3.org/1999/xlink" xlink:type="simple"><person-group><name name-style="western"><surname>Thomson</surname><given-names>JA</given-names></name><name name-style="western"><surname>Simpson</surname><given-names>JJ</given-names></name></person-group> (<year>1909</year>) <source>An account of the alcyonarians collected by the Royal Indian Marine Survey Ship Investigator in the Indian Ocean. II. The alcyonarians of the littoral area.</source> <publisher-name>Trustees of the Indian Museum</publisher-name>, <publisher-loc>Calcutta</publisher-loc>, <size units="page">319 pp</size>. </mixed-citation></ref><ref id="B20"><mixed-citation xmlns:xlink="http://www.w3.org/1999/xlink" xlink:type="simple"><person-group><name name-style="western"><surname>Fabricius</surname><given-names>KE</given-names></name><name name-style="western"><surname>Alderslade</surname><given-names>P</given-names></name></person-group> (<year>2001</year>) <source>Soft Corals and Sea Fans: A Comprehensive Guide to the tropical shallow-water genera of the Central-West Pacific, the Indian Ocean and the Red Sea.</source> <publisher-name>Australian Institute of Marine Science</publisher-name>, <publisher-loc>Queensland, Australia</publisher-loc>, <size units="page">264 pp</size>. </mixed-citation></ref><ref id="B23"><mixed-citation xmlns:xlink="http://www.w3.org/1999/xlink" xlink:type="simple"><person-group><name name-style="western"><surname>Grasshoff</surname><given-names>M</given-names></name></person-group> (<year>1999</year>) <article-title>The shallow water gorgonians of New Caledonia and adjacent islands (<tp:taxon-name><tp:taxon-name-part taxon-name-part-type="phylum">Coelenterata</tp:taxon-name-part></tp:taxon-name>: <tp:taxon-name><tp:taxon-name-part taxon-name-part-type="subclass">Octocorallia</tp:taxon-name-part></tp:taxon-name>).</article-title> <source>Senckenbergiana Biolologica</source> <volume>78</volume>(<issue>1/2</issue>): <fpage>1</fpage>–<lpage>245</lpage>. </mixed-citation></ref></ref-list></tp:taxon-treatment>
