# Supplementary material for: A revision of the genus Muricea Lamouroux, 1821 (Anthozoa, Octocorallia) in the eastern Pacific. Part I: Eumuricea Verrill, 1869 revisited
Source: Zookeys. 2015 Nov 18;(537):1–32. doi: 10.3897/zookeys.537.6025 (PMC4714044; doi:10.3897/zookeys.537.6025)
Supplement: XML Treatment for Astrogorgia ramosa [file zookeys.537.6025-treatment11.xml]

<!DOCTYPE tp:taxon-treatment
  PUBLIC "-//TaxonX//DTD Taxonomic Treatment Publishing DTD v0 20100105//EN" "tax-treatment-NSO.dtd">
<tp:taxon-treatment xmlns:tp="http://www.plazi.org/taxpub"><tp:treatment-meta><kwd-group><label>Taxon classification</label><kwd><named-content content-type="kingdom">Animalia</named-content></kwd><kwd><named-content content-type="order">Alcyonacea</named-content></kwd><kwd><named-content content-type="family">Plexauridae</named-content></kwd></kwd-group><mixed-citation publication-type="journal"><person-group><name><surname>Breedy</surname><given-names>Odalisca</given-names></name><name><surname>Guzman</surname><given-names>Hector M.</given-names></name></person-group><article-title>A revision of the genus <italic><tp:taxon-name><tp:taxon-name-part taxon-name-part-type="genus">Muricea</tp:taxon-name-part></tp:taxon-name></italic> Lamouroux, 1821 (<tp:taxon-name><tp:taxon-name-part taxon-name-part-type="class">Anthozoa</tp:taxon-name-part></tp:taxon-name>, <tp:taxon-name><tp:taxon-name-part taxon-name-part-type="subclass">Octocorallia</tp:taxon-name-part></tp:taxon-name>) in the eastern Pacific. Part I: Eumuricea Verrill, 1869 revisited</article-title><source>Zookeys</source><day>18</day><month>11</month><year>2015</year><volume>2015</volume><issue>537</issue><fpage>1</fpage><lpage>32</lpage><pub-id pub-id-type="doi">10.3897/zookeys.537.6025</pub-id></mixed-citation></tp:treatment-meta><tp:nomenclature><tp:taxon-name>
                                <tp:taxon-name-part taxon-name-part-type="genus">Astrogorgia</tp:taxon-name-part>
                                <tp:taxon-name-part taxon-name-part-type="species">ramosa</tp:taxon-name-part>
                            </tp:taxon-name><tp:taxon-authority>(Thomson &amp; Simpson, 1909)</tp:taxon-authority><tp:taxon-status xmlns:xlink="http://www.w3.org/1999/xlink" xlink:type="simple">comb. n.</tp:taxon-status><tp:nomenclature-citation-list><tp:nomenclature-citation><tp:taxon-name><tp:taxon-name-part taxon-name-part-type="genus">Eumuricea</tp:taxon-name-part> <tp:taxon-name-part taxon-name-part-type="species">ramosa</tp:taxon-name-part></tp:taxon-name><comment> Thomson &amp; Simpson, 1909: 260–261.</comment></tp:nomenclature-citation></tp:nomenclature-citation-list></tp:nomenclature><tp:treatment-sec sec-type="material"><title>Material.</title><p>None available.</p></tp:treatment-sec><tp:treatment-sec sec-type="Description"><title>Description</title><p>[based on <xref ref-type="bibr" rid="B47">Thomson and Simpson (1909)</xref>]. <xref ref-type="bibr" rid="B47">Thomson and Simpson (1909)</xref> described a colony 23 cm tall and 30 cm wide. The branching is irregular, predominantly in one plane. The main stem is sinuous, about 8 mm in diameter arising from a conical holdfast. The branches are tapered at the ends, and the twigs are of almost the same thickness throughout, some are clavate. The axis is horny, composed of thin sheets of gorgonian. The coenenchyme is moderately thin. It is composed of colourless sclerites irregularly arranged at the lower part of the branches and more longitudinally placed at the twigs. The polyps are distributed all around the branches closer at the upper branches and more separated at the lower parts. The anthocodiae are completely retractile into slightly elevated cones, 1 mm in height and 1 mm in diameter at the base. The anthocodial sclerites are arranged in eight distinct groups “en chevron” at the base of the tentacles with projecting teeth around the oral aperture. The coenenchymal sclerites are spindles, straight, curved or S-shaped, with acute or blunt ends, with the surface covered by warts, they measure 0.4–1.5 mm long and 0.075–0.17 wide. The anthocodiae are club-shaped, with warty heads and smooth handles, 0.3–0.6 mm long and 0.05–0.1 mm wide. The colour of the colony is a greyish white.</p></tp:treatment-sec><tp:treatment-sec sec-type="Distribution"><title>Distribution.</title><p>From the type locality, Andaman sea, Indian Ocean, 83–494 m in depth.</p></tp:treatment-sec><tp:treatment-sec sec-type="Remarks"><title>Remarks.</title><p>We only have a few drawings of sclerites of this species from <xref ref-type="bibr" rid="B47">Thomson and Simpson (1909</xref>: Plate VIII. Fig. 15). The type material was not available for analysis, however, the sclerite drawings, the depth range and the geographic distribution of this species is not consistent with the genus <italic><tp:taxon-name><tp:taxon-name-part taxon-name-part-type="genus">Eumuricea</tp:taxon-name-part></tp:taxon-name></italic>. Considering that the <xref ref-type="bibr" rid="B47">Thomson and Simpson’s (1909)</xref> description and illustrations of this species and <italic><tp:taxon-name><tp:taxon-name-part taxon-name-part-type="genus">Eumuricea</tp:taxon-name-part> <tp:taxon-name-part taxon-name-part-type="species">splendens</tp:taxon-name-part></tp:taxon-name></italic> closely agree; we also propose, with some caution, to transfer <italic><tp:taxon-name><tp:taxon-name-part taxon-name-part-type="genus">Eumuricea</tp:taxon-name-part> <tp:taxon-name-part taxon-name-part-type="species">ramosa</tp:taxon-name-part></tp:taxon-name></italic> to the genus <italic><tp:taxon-name><tp:taxon-name-part taxon-name-part-type="genus">Astrogorgia</tp:taxon-name-part></tp:taxon-name></italic> (Table <xref ref-type="table" rid="T2">2</xref>).</p><!--PageBreak--></tp:treatment-sec><tp:treatment-sec><!--Section generated to contain objects referenced in tp:taxon-treatment.--><table-wrap id="T2" position="float" orientation="portrait"><label>Table 2.</label><caption><p>Proposed genera for species misplaced in the genus <italic><tp:taxon-name><tp:taxon-name-part taxon-name-part-type="genus">Eumuricea</tp:taxon-name-part></tp:taxon-name></italic> Verrill, 1869.</p></caption><table id="TID0EORAI" rules="all"><tbody><tr><th rowspan="1" colspan="1">Species</th><th rowspan="1" colspan="1">Original author</th><th rowspan="1" colspan="1">Author <xref ref-type="table-fn" rid="TN7">*</xref></th><th rowspan="1" colspan="1">Actual status</th><th rowspan="1" colspan="1">Proposed status</th><th rowspan="1" colspan="1">Distribution</th><th rowspan="1" colspan="1">Depth (m)</th></tr><tr><td rowspan="1" colspan="1"><italic><tp:taxon-name><tp:taxon-name-part taxon-name-part-type="genus">Eumuricea</tp:taxon-name-part> <tp:taxon-name-part taxon-name-part-type="species">atlantica</tp:taxon-name-part></tp:taxon-name></italic></td><td rowspan="1" colspan="1">Riess, 1929</td><td rowspan="1" colspan="1"><xref ref-type="bibr" rid="B5">Bayer 1961</xref></td><td rowspan="1" colspan="1"><italic><tp:taxon-name><tp:taxon-name-part taxon-name-part-type="genus">Muricea</tp:taxon-name-part></tp:taxon-name></italic> Lamouroux</td><td rowspan="1" colspan="1"/><td rowspan="1" colspan="1">Tortugas, Kingston, Jamaica, Caribbean sea</td><td rowspan="1" colspan="1">18</td></tr><tr><td rowspan="1" colspan="1"><italic><tp:taxon-name><tp:taxon-name-part taxon-name-part-type="genus">Eumuricea</tp:taxon-name-part> <tp:taxon-name-part taxon-name-part-type="species">pusilla</tp:taxon-name-part></tp:taxon-name></italic></td><td rowspan="1" colspan="1">Nutting, 1909</td><td rowspan="1" colspan="1">herein</td><td rowspan="1" colspan="1"><italic><tp:taxon-name><tp:taxon-name-part taxon-name-part-type="genus">Eumuricea</tp:taxon-name-part></tp:taxon-name></italic></td><td rowspan="1" colspan="1"><italic><tp:taxon-name><tp:taxon-name-part taxon-name-part-type="genus">Swiftia</tp:taxon-name-part></tp:taxon-name></italic> Duchassaing &amp; Michelotti, 1864</td><td rowspan="1" colspan="1">Point Loma, California, Pacific Ocean</td><td rowspan="1" colspan="1">176</td></tr><tr><td rowspan="1" colspan="1"><italic><tp:taxon-name><tp:taxon-name-part taxon-name-part-type="genus">Eumuricea</tp:taxon-name-part> <tp:taxon-name-part taxon-name-part-type="species">ramosa</tp:taxon-name-part></tp:taxon-name></italic></td><td rowspan="1" colspan="1">Thomson &amp; Simpson, 1909</td><td rowspan="1" colspan="1">herein</td><td rowspan="1" colspan="1"><italic><tp:taxon-name><tp:taxon-name-part taxon-name-part-type="genus">Eumuricea</tp:taxon-name-part></tp:taxon-name></italic></td><td rowspan="1" colspan="1"><italic><tp:taxon-name><tp:taxon-name-part taxon-name-part-type="genus">Astrogorgia</tp:taxon-name-part></tp:taxon-name></italic><break/> Verrill, 1868</td><td rowspan="1" colspan="1">Andaman sea, Indian Ocean</td><td rowspan="1" colspan="1">83–494</td></tr><tr><td rowspan="1" colspan="1"><italic><tp:taxon-name><tp:taxon-name-part taxon-name-part-type="genus">Eumuricea</tp:taxon-name-part> <tp:taxon-name-part taxon-name-part-type="species">rigida</tp:taxon-name-part></tp:taxon-name></italic></td><td rowspan="1" colspan="1">Thomson, 1927</td><td rowspan="1" colspan="1">Ofwegen, L.P. van 2014</td><td rowspan="1" colspan="1"><italic><tp:taxon-name><tp:taxon-name-part taxon-name-part-type="genus">Thesea</tp:taxon-name-part></tp:taxon-name></italic></td><td rowspan="1" colspan="1"/><td rowspan="1" colspan="1">Along Monaco, Western Atlantic</td><td rowspan="1" colspan="1">1732</td></tr><tr><td rowspan="1" colspan="1"><italic><tp:taxon-name><tp:taxon-name-part taxon-name-part-type="genus">Eumuricea</tp:taxon-name-part> <tp:taxon-name-part taxon-name-part-type="species">rugosa</tp:taxon-name-part></tp:taxon-name></italic></td><td rowspan="1" colspan="1">Thomson, 1927</td><td rowspan="1" colspan="1">Grasshoff, 1992</td><td rowspan="1" colspan="1"><italic><tp:taxon-name><tp:taxon-name-part taxon-name-part-type="genus">Leptogorgia</tp:taxon-name-part> <tp:taxon-name-part taxon-name-part-type="species">ruberrima</tp:taxon-name-part></tp:taxon-name></italic></td><td rowspan="1" colspan="1"/><td rowspan="1" colspan="1">Iles Cap Vert, Western Atlantic</td><td rowspan="1" colspan="1">91</td></tr><tr><td rowspan="1" colspan="1"><italic><tp:taxon-name><tp:taxon-name-part taxon-name-part-type="genus">Eumuricea</tp:taxon-name-part> <tp:taxon-name-part taxon-name-part-type="species">splendens</tp:taxon-name-part></tp:taxon-name></italic></td><td rowspan="1" colspan="1">Thomson &amp; Simpson, 1909</td><td rowspan="1" colspan="1">herein</td><td rowspan="1" colspan="1"><italic><tp:taxon-name><tp:taxon-name-part taxon-name-part-type="genus">Eumuricea</tp:taxon-name-part></tp:taxon-name></italic></td><td rowspan="1" colspan="1"><italic><tp:taxon-name><tp:taxon-name-part taxon-name-part-type="genus">Astrogorgia</tp:taxon-name-part></tp:taxon-name></italic> Verrill, 1868</td><td rowspan="1" colspan="1">Marble Rock, Mergui Archipelago, Andaman sea, Indian Ocean</td><td rowspan="1" colspan="1">not given</td></tr></tbody></table><table-wrap-foot><fn id="TN7"><label>*</label><p>Author who transferred the original species to another genera or our new proposed genera for the species.</p></fn></table-wrap-foot></table-wrap><fn id="TN7"><label>*</label><p>Author who transferred the original species to another genera or our new proposed genera for the species.</p></fn></tp:treatment-sec><ref-list><ref id="B47"><mixed-citation xmlns:xlink="http://www.w3.org/1999/xlink" xlink:type="simple"><person-group><name name-style="western"><surname>Thomson</surname><given-names>JA</given-names></name><name name-style="western"><surname>Simpson</surname><given-names>JJ</given-names></name></person-group> (<year>1909</year>) <source>An account of the alcyonarians collected by the Royal Indian Marine Survey Ship Investigator in the Indian Ocean. II. The alcyonarians of the littoral area.</source> <publisher-name>Trustees of the Indian Museum</publisher-name>, <publisher-loc>Calcutta</publisher-loc>, <size units="page">319 pp</size>. </mixed-citation></ref><ref id="B5"><mixed-citation xmlns:xlink="http://www.w3.org/1999/xlink" xlink:type="simple"><person-group><name name-style="western"><surname>Bayer</surname><given-names>FM</given-names></name></person-group> (<year>1961</year>) <article-title>The shallow-water <tp:taxon-name><tp:taxon-name-part taxon-name-part-type="subclass">Octocorallia</tp:taxon-name-part></tp:taxon-name> of the West Indian Region: (A manual for marine biologists).</article-title> In: <person-group><name name-style="western"><surname>Hummelinck</surname><given-names>W</given-names></name></person-group> (<role>Ed.</role>) <source>Studies on the Fauna of Curacao and other Caribbean Islands</source> <volume>12</volume>(<issue>55</issue>): <fpage>1</fpage>–<lpage>373</lpage>. </mixed-citation></ref></ref-list></tp:taxon-treatment>
