# Supplementary material for: A revision of the genus Muricea Lamouroux, 1821 (Anthozoa, Octocorallia) in the eastern Pacific. Part I: Eumuricea Verrill, 1869 revisited
Source: Zookeys. 2015 Nov 18;(537):1–32. doi: 10.3897/zookeys.537.6025 (PMC4714044; doi:10.3897/zookeys.537.6025)
Supplement: XML Treatment for Leptogorgia ruberrima [file zookeys.537.6025-treatment12.xml]

<!DOCTYPE tp:taxon-treatment
  PUBLIC "-//TaxonX//DTD Taxonomic Treatment Publishing DTD v0 20100105//EN" "tax-treatment-NSO.dtd">
<tp:taxon-treatment xmlns:tp="http://www.plazi.org/taxpub"><tp:treatment-meta><kwd-group><label>Taxon classification</label><kwd><named-content content-type="kingdom">Animalia</named-content></kwd><kwd><named-content content-type="order">Alcyonacea</named-content></kwd><kwd><named-content content-type="family">Gorgoniidae</named-content></kwd></kwd-group><mixed-citation publication-type="journal"><person-group><name><surname>Breedy</surname><given-names>Odalisca</given-names></name><name><surname>Guzman</surname><given-names>Hector M.</given-names></name></person-group><article-title>A revision of the genus <italic><tp:taxon-name><tp:taxon-name-part taxon-name-part-type="genus">Muricea</tp:taxon-name-part></tp:taxon-name></italic> Lamouroux, 1821 (<tp:taxon-name><tp:taxon-name-part taxon-name-part-type="class">Anthozoa</tp:taxon-name-part></tp:taxon-name>, <tp:taxon-name><tp:taxon-name-part taxon-name-part-type="subclass">Octocorallia</tp:taxon-name-part></tp:taxon-name>) in the eastern Pacific. Part I: Eumuricea Verrill, 1869 revisited</article-title><source>Zookeys</source><day>18</day><month>11</month><year>2015</year><volume>2015</volume><issue>537</issue><fpage>1</fpage><lpage>32</lpage><pub-id pub-id-type="doi">10.3897/zookeys.537.6025</pub-id></mixed-citation></tp:treatment-meta><tp:nomenclature><tp:taxon-name>
                                <tp:taxon-name-part taxon-name-part-type="genus">Leptogorgia</tp:taxon-name-part>
                                <tp:taxon-name-part taxon-name-part-type="species">ruberrima</tp:taxon-name-part>
                            </tp:taxon-name><tp:taxon-authority>(W. Koch, 1886)</tp:taxon-authority><xref ref-type="fig" rid="F14">Figure 14</xref><tp:nomenclature-citation-list><tp:nomenclature-citation><tp:taxon-name><tp:taxon-name-part taxon-name-part-type="genus">Gorgonia</tp:taxon-name-part> <tp:taxon-name-part taxon-name-part-type="species">ruberrima</tp:taxon-name-part></tp:taxon-name><comment> W. Koch, 1886: 14–18.</comment></tp:nomenclature-citation><tp:nomenclature-citation><tp:taxon-name><tp:taxon-name-part taxon-name-part-type="genus">Eumuricea</tp:taxon-name-part> <tp:taxon-name-part taxon-name-part-type="species">rugosa</tp:taxon-name-part></tp:taxon-name><comment><xref ref-type="bibr" rid="B46">Thomson 1927</xref>: 48.</comment></tp:nomenclature-citation><tp:nomenclature-citation><tp:taxon-name><tp:taxon-name-part taxon-name-part-type="genus">Leptogorgia</tp:taxon-name-part> <tp:taxon-name-part taxon-name-part-type="species">monodi</tp:taxon-name-part></tp:taxon-name><comment> Stiasny 1937: 309.</comment></tp:nomenclature-citation><tp:nomenclature-citation><tp:taxon-name><tp:taxon-name-part taxon-name-part-type="genus">Leptogorgia</tp:taxon-name-part> <tp:taxon-name-part taxon-name-part-type="species">ruberrima</tp:taxon-name-part></tp:taxon-name><comment> Stiasny, 1940: 361; Grasshoff 1988: 111; <xref ref-type="bibr" rid="B22">1992</xref>: 72 (synonymy according to <xref ref-type="bibr" rid="B22">Grasshoff 1992</xref>).</comment></tp:nomenclature-citation></tp:nomenclature-citation-list></tp:nomenclature><tp:treatment-sec sec-type="material"><title>Material.</title><p>Holotype: BM 1933.03.13.024, fragment, ethanol preserved, Campagne 1901, Stn. 1203: <named-content xmlns:xlink="http://www.w3.org/1999/xlink" content-type="dwc:verbatimCoordinates" xlink:type="simple">15°54’ N, 22°54'45"E</named-content>, Iles du Cap Vert, 91 m, 18 August 1901.</p></tp:treatment-sec><tp:treatment-sec sec-type="Description"><title>Description</title><p><bold>(see also <xref ref-type="bibr" rid="B46">Thomson 1927</xref>).</bold> The holotype is a bright red fragment, 3 cm long and 3 cm wide (Fig. <xref ref-type="fig" rid="F14">14A</xref>). <xref ref-type="bibr" rid="B46">Thompson (1927)</xref> described a 15.5 cm tall colony. The branches are 2 mm in diameter. The axis is amber. The calyces are cones projecting up to 0.75 mm high and about 1 mm in diameter. They are placed all <!--PageBreak-->around the branches about 1 mm apart. The coenenchymal sclerites are red and basically warty spindles with acute ends, straight or curved, 0.2 mm–0.32 mm long and 0.065 mm–0.087 mm wide, and radiates 0.10–0.20 mm long and 0.04 mm–0.045 mm wide (Fig. <xref ref-type="fig" rid="F14">14B–C</xref>). Anthocodial sclerites are flat orange rods in an irregular point and collaret formation. They are 0.050 mm–0.15 mm long, with lobed or smooth borders (Fig. <xref ref-type="fig" rid="F14">14B</xref>). The sizes of sclerites given by <xref ref-type="bibr" rid="B46">Thomson (1927)</xref> are smaller than the ones we analysed in the holotype fragment. The colour of the colony is bright red.</p><fig id="F14" position="float" orientation="portrait"><label>Figure 14.</label><caption><p><italic><tp:taxon-name><tp:taxon-name-part taxon-name-part-type="genus">Leptogorgia</tp:taxon-name-part> <tp:taxon-name-part taxon-name-part-type="species">ruberrima</tp:taxon-name-part></tp:taxon-name></italic> (W. Koch, 1886), BM 1933-03-13-024. <bold>A</bold> Fragment of the holotype <bold>B</bold> Sclerites, light micrograph <bold>C</bold> <abbrev xmlns:xlink="http://www.w3.org/1999/xlink" xlink:title="Scanning Electron Microscopy" xlink:type="simple">SEM</abbrev> sclerites.</p></caption><graphic xmlns:xlink="http://www.w3.org/1999/xlink" xlink:href="zookeys-537-001-g014.jpg" position="float" orientation="portrait" xlink:type="simple" id="oo_65423.jpg"/></fig></tp:treatment-sec><tp:treatment-sec sec-type="Distribution"><title>Distribution.</title><p>Reported from the scientific campaigns of Prince Albert 1st de Monaco in 1901, Station 1203, along Iles du Cap Vert, <named-content xmlns:xlink="http://www.w3.org/1999/xlink" content-type="dwc:verbatimCoordinates" xlink:type="simple">15°54’ N, 22°54'45"E</named-content>, Western Atlantic.</p></tp:treatment-sec><tp:treatment-sec sec-type="Remarks"><title>Remarks.</title><p><xref ref-type="bibr" rid="B46">Thomson (1927)</xref> described two species of <italic><tp:taxon-name><tp:taxon-name-part taxon-name-part-type="genus">Eumuricea</tp:taxon-name-part></tp:taxon-name></italic>, <italic><tp:taxon-name><tp:taxon-name-part taxon-name-part-type="genus">Eumuricea</tp:taxon-name-part> <tp:taxon-name-part taxon-name-part-type="species">rigida</tp:taxon-name-part></tp:taxon-name></italic> and <italic><tp:taxon-name><tp:taxon-name-part taxon-name-part-type="genus">Eumuricea</tp:taxon-name-part> <tp:taxon-name-part taxon-name-part-type="species">rugosa</tp:taxon-name-part></tp:taxon-name></italic>but neither of these fit in the genus <italic><tp:taxon-name><tp:taxon-name-part taxon-name-part-type="genus">Eumuricea</tp:taxon-name-part></tp:taxon-name></italic>. The former was transferred to <italic><tp:taxon-name><tp:taxon-name-part taxon-name-part-type="genus">Thesea</tp:taxon-name-part></tp:taxon-name></italic> (Table <xref ref-type="table" rid="T2">2</xref>) by <xref ref-type="bibr" rid="B42">Ofwegen (2014)</xref>, and the latter does not show the characteristic spheroid plate-like sclerites of <italic><tp:taxon-name><tp:taxon-name-part taxon-name-part-type="genus">Thesea</tp:taxon-name-part></tp:taxon-name></italic> in the outer coenenchyme. The coenenchyme of <italic><tp:taxon-name><tp:taxon-name-part taxon-name-part-type="genus">Eumuricea</tp:taxon-name-part> <tp:taxon-name-part taxon-name-part-type="species">rugosa</tp:taxon-name-part></tp:taxon-name></italic> is composed of acute, elongated spindles instead. We confirm the finding of <xref ref-type="bibr" rid="B22">Grasshoff (1992)</xref> that this is nothing other than <italic><tp:taxon-name><tp:taxon-name-part taxon-name-part-type="genus">Leptogorgia</tp:taxon-name-part> <tp:taxon-name-part taxon-name-part-type="species">ruberrina</tp:taxon-name-part></tp:taxon-name></italic> (W. Koch, 1886).</p></tp:treatment-sec><tp:treatment-sec><!--Section generated to contain objects referenced in tp:taxon-treatment.--><table-wrap id="T2" position="float" orientation="portrait"><label>Table 2.</label><caption><p>Proposed genera for species misplaced in the genus <italic><tp:taxon-name><tp:taxon-name-part taxon-name-part-type="genus">Eumuricea</tp:taxon-name-part></tp:taxon-name></italic> Verrill, 1869.</p></caption><table id="TID0EORAI" rules="all"><tbody><tr><th rowspan="1" colspan="1">Species</th><th rowspan="1" colspan="1">Original author</th><th rowspan="1" colspan="1">Author <xref ref-type="table-fn" rid="TN7">*</xref></th><th rowspan="1" colspan="1">Actual status</th><th rowspan="1" colspan="1">Proposed status</th><th rowspan="1" colspan="1">Distribution</th><th rowspan="1" colspan="1">Depth (m)</th></tr><tr><td rowspan="1" colspan="1"><italic><tp:taxon-name><tp:taxon-name-part taxon-name-part-type="genus">Eumuricea</tp:taxon-name-part> <tp:taxon-name-part taxon-name-part-type="species">atlantica</tp:taxon-name-part></tp:taxon-name></italic></td><td rowspan="1" colspan="1">Riess, 1929</td><td rowspan="1" colspan="1"><xref ref-type="bibr" rid="B5">Bayer 1961</xref></td><td rowspan="1" colspan="1"><italic><tp:taxon-name><tp:taxon-name-part taxon-name-part-type="genus">Muricea</tp:taxon-name-part></tp:taxon-name></italic> Lamouroux</td><td rowspan="1" colspan="1"/><td rowspan="1" colspan="1">Tortugas, Kingston, Jamaica, Caribbean sea</td><td rowspan="1" colspan="1">18</td></tr><tr><td rowspan="1" colspan="1"><italic><tp:taxon-name><tp:taxon-name-part taxon-name-part-type="genus">Eumuricea</tp:taxon-name-part> <tp:taxon-name-part taxon-name-part-type="species">pusilla</tp:taxon-name-part></tp:taxon-name></italic></td><td rowspan="1" colspan="1">Nutting, 1909</td><td rowspan="1" colspan="1">herein</td><td rowspan="1" colspan="1"><italic><tp:taxon-name><tp:taxon-name-part taxon-name-part-type="genus">Eumuricea</tp:taxon-name-part></tp:taxon-name></italic></td><td rowspan="1" colspan="1"><italic><tp:taxon-name><tp:taxon-name-part taxon-name-part-type="genus">Swiftia</tp:taxon-name-part></tp:taxon-name></italic> Duchassaing &amp; Michelotti, 1864</td><td rowspan="1" colspan="1">Point Loma, California, Pacific Ocean</td><td rowspan="1" colspan="1">176</td></tr><tr><td rowspan="1" colspan="1"><italic><tp:taxon-name><tp:taxon-name-part taxon-name-part-type="genus">Eumuricea</tp:taxon-name-part> <tp:taxon-name-part taxon-name-part-type="species">ramosa</tp:taxon-name-part></tp:taxon-name></italic></td><td rowspan="1" colspan="1">Thomson &amp; Simpson, 1909</td><td rowspan="1" colspan="1">herein</td><td rowspan="1" colspan="1"><italic><tp:taxon-name><tp:taxon-name-part taxon-name-part-type="genus">Eumuricea</tp:taxon-name-part></tp:taxon-name></italic></td><td rowspan="1" colspan="1"><italic><tp:taxon-name><tp:taxon-name-part taxon-name-part-type="genus">Astrogorgia</tp:taxon-name-part></tp:taxon-name></italic><break/> Verrill, 1868</td><td rowspan="1" colspan="1">Andaman sea, Indian Ocean</td><td rowspan="1" colspan="1">83–494</td></tr><tr><td rowspan="1" colspan="1"><italic><tp:taxon-name><tp:taxon-name-part taxon-name-part-type="genus">Eumuricea</tp:taxon-name-part> <tp:taxon-name-part taxon-name-part-type="species">rigida</tp:taxon-name-part></tp:taxon-name></italic></td><td rowspan="1" colspan="1">Thomson, 1927</td><td rowspan="1" colspan="1">Ofwegen, L.P. van 2014</td><td rowspan="1" colspan="1"><italic><tp:taxon-name><tp:taxon-name-part taxon-name-part-type="genus">Thesea</tp:taxon-name-part></tp:taxon-name></italic></td><td rowspan="1" colspan="1"/><td rowspan="1" colspan="1">Along Monaco, Western Atlantic</td><td rowspan="1" colspan="1">1732</td></tr><tr><td rowspan="1" colspan="1"><italic><tp:taxon-name><tp:taxon-name-part taxon-name-part-type="genus">Eumuricea</tp:taxon-name-part> <tp:taxon-name-part taxon-name-part-type="species">rugosa</tp:taxon-name-part></tp:taxon-name></italic></td><td rowspan="1" colspan="1">Thomson, 1927</td><td rowspan="1" colspan="1">Grasshoff, 1992</td><td rowspan="1" colspan="1"><italic><tp:taxon-name><tp:taxon-name-part taxon-name-part-type="genus">Leptogorgia</tp:taxon-name-part> <tp:taxon-name-part taxon-name-part-type="species">ruberrima</tp:taxon-name-part></tp:taxon-name></italic></td><td rowspan="1" colspan="1"/><td rowspan="1" colspan="1">Iles Cap Vert, Western Atlantic</td><td rowspan="1" colspan="1">91</td></tr><tr><td rowspan="1" colspan="1"><italic><tp:taxon-name><tp:taxon-name-part taxon-name-part-type="genus">Eumuricea</tp:taxon-name-part> <tp:taxon-name-part taxon-name-part-type="species">splendens</tp:taxon-name-part></tp:taxon-name></italic></td><td rowspan="1" colspan="1">Thomson &amp; Simpson, 1909</td><td rowspan="1" colspan="1">herein</td><td rowspan="1" colspan="1"><italic><tp:taxon-name><tp:taxon-name-part taxon-name-part-type="genus">Eumuricea</tp:taxon-name-part></tp:taxon-name></italic></td><td rowspan="1" colspan="1"><italic><tp:taxon-name><tp:taxon-name-part taxon-name-part-type="genus">Astrogorgia</tp:taxon-name-part></tp:taxon-name></italic> Verrill, 1868</td><td rowspan="1" colspan="1">Marble Rock, Mergui Archipelago, Andaman sea, Indian Ocean</td><td rowspan="1" colspan="1">not given</td></tr></tbody></table><table-wrap-foot><fn id="TN7"><label>*</label><p>Author who transferred the original species to another genera or our new proposed genera for the species.</p></fn></table-wrap-foot></table-wrap><fn id="TN7"><label>*</label><p>Author who transferred the original species to another genera or our new proposed genera for the species.</p></fn></tp:treatment-sec><ref-list><ref id="B46"><mixed-citation xmlns:xlink="http://www.w3.org/1999/xlink" xlink:type="simple"><person-group><name name-style="western"><surname>Thomson</surname><given-names>JA</given-names></name></person-group> (<year>1927</year>) <source>Alcyonaires prov. des Campagnes Scientifique de Prince Albert I de Monaco</source> <volume>73</volume>: <fpage>1</fpage>–<lpage>77</lpage>. </mixed-citation></ref><ref id="B22"><mixed-citation xmlns:xlink="http://www.w3.org/1999/xlink" xlink:type="simple"><person-group><name name-style="western"><surname>Grasshoff</surname><given-names>M</given-names></name></person-group> (<year>1992</year>) <article-title>Die Flachwasser-Gorgonarien von Europa und Westafrika (<tp:taxon-name><tp:taxon-name-part taxon-name-part-type="phylum">Cnidaria</tp:taxon-name-part></tp:taxon-name>, <tp:taxon-name><tp:taxon-name-part taxon-name-part-type="class">Anthozoa</tp:taxon-name-part></tp:taxon-name>).</article-title> <source>Courier Forchungsinstitut Senckenberg</source> <volume>149</volume>: <fpage>1</fpage>–<lpage>135</lpage>. </mixed-citation></ref><ref id="B5"><mixed-citation xmlns:xlink="http://www.w3.org/1999/xlink" xlink:type="simple"><person-group><name name-style="western"><surname>Bayer</surname><given-names>FM</given-names></name></person-group> (<year>1961</year>) <article-title>The shallow-water <tp:taxon-name><tp:taxon-name-part taxon-name-part-type="subclass">Octocorallia</tp:taxon-name-part></tp:taxon-name> of the West Indian Region: (A manual for marine biologists).</article-title> In: <person-group><name name-style="western"><surname>Hummelinck</surname><given-names>W</given-names></name></person-group> (<role>Ed.</role>) <source>Studies on the Fauna of Curacao and other Caribbean Islands</source> <volume>12</volume>(<issue>55</issue>): <fpage>1</fpage>–<lpage>373</lpage>. </mixed-citation></ref><ref id="B42"><mixed-citation xmlns:xlink="http://www.w3.org/1999/xlink" xlink:type="simple"><person-group><name name-style="western"><surname>Ofwegen</surname><given-names>LP van</given-names></name></person-group> (<year>2014</year>) <article-title><italic><tp:taxon-name><tp:taxon-name-part taxon-name-part-type="genus">Thesea</tp:taxon-name-part> <tp:taxon-name-part taxon-name-part-type="species">rigida</tp:taxon-name-part></tp:taxon-name></italic> (Thomson, 1927).</article-title> <source>World Register of Marine Species</source>. <ext-link xlink:type="simple" ext-link-type="uri" xlink:href="http://www.marinespecies.org/aphia.php?p=taxdetails&amp;id=286444">http://www.marinespecies.org/aphia.php?p=taxdetails&amp;id=286444</ext-link> [<date-in-citation content-type="access-date">accessed on 2015–02–04</date-in-citation>] </mixed-citation></ref></ref-list></tp:taxon-treatment>
